# Supplementary material for: Crystal structure of (S)-5-chloro-N-({2-oxo-3-[4-(3-oxomorpholin-4-yl)phen­yl]oxazolidin-5-yl}meth­yl)thio­phene-2-carboxamide
Source: Acta Crystallogr E Crystallogr Commun. 2018 Jan 1;74(Pt 1):51–4. doi: 10.1107/S2056989017017819 (PMC5778484; doi:10.1107/S2056989017017819)
Supplement: Supplementary file 1 [file e-74-00051-sup1.cif]

##############################################################################
#                                                                            #
# This CIF contains the data in a paper accepted for publication in          #
# Acta Crystallographica Section E. It conforms to the requirements of       #
# Notes for Authors for Acta Crystallographica Section E, and has been       #
# peer reviewed under the auspices of the IUCr Commission on Journals.       #
#                                                                            #
# Full details of the Crystallographic Information File format               #
# are given in the paper "The Crystallographic Information File (CIF):       #
# a New Standard Archive File for Crystallography" by S. R. Hall, F. H.      #
# Allen and I. D. Brown [Acta Cryst. (1991), A47, 655-685].                  #
#                                                                            #
# The current version of the core CIF dictionary is obtainable from          #
# ftp://ftp.iucr.org/pub/cif_core.dic.                                       #
#                                                                            #
# Software is freely available for graphical display of the structure(s)     #
# in this CIF. For information consult the CIF software page                 #
# http://www.iucr.org/resources/cif/software.                                #
#                                                                            #
# This file may be used for bona fide research purposes within the           #
# scientific community so long as proper attribution is given to the journal # 
# article from which it was obtained.                                        #
#                                                                            #
##############################################################################
data_global
_audit_creation_method     SHELXL-97
_journal_date_recd_electronic     2017-11-29
_journal_date_accepted     2017-12-13
_journal_name_full     'Acta Crystallographica, Section E'
_journal_year     2018
_journal_volume     74
_journal_issue      1
_journal_page_first     0
_journal_page_last     0
_journal_paper_category     GO
_journal_paper_doi     10.1107/S2056989017017819
_journal_coeditor_code     XU5913
_publ_contact_author_name     'Xiu-Rong Hu'
_publ_contact_author_address
;
Chemistry Department
Zhejiang University
Hangzhou, 310028
P. R. China
;
_publ_contact_author_email     'huxiurong@zju.edu.cn'
_publ_contact_author_fax     '86-571-88273690'
_publ_contact_author_phone     '86-571-88273491'
_publ_section_title
;\
Crystal structure of
(<i>S</i>)-5-chloro-<i>N</i>-({2-oxo-3-[4-(3-oxomorpholin-4-yl)phenyl]\
oxazolidin-5-yl}methyl)thiophene-2-carboxamide
;
loop_
    _publ_author_name
    _publ_author_address
    'Jie Shen'
;
Chemistry Department
Zhejiang University
Hangzhou, Zhejiang 310028
People's Republic of China
;
    'Gu-Ping Tang'
;
Institute of Chemical Biology and Pharmaceutical Chemistry
Zhejiang University
Hangzhou, Zhejiang 310028
People's Republic of China
;
    'Xiu-Rong Hu'
;
Chemistry Department
Zhejiang University
Hangzhou, Zhejiang 310028
People's Republic of China
;
_publ_section_synopsis
;
The asymmetric unit of the crystal of the title compound contains two
rivaroxaban molecules with the different conformations.
;
data_I
_database_code_depnum_ccdc_archive 'CCDC 1810879'
_chemical_name_systematic
;\
(<i>S</i>)-5-Chloro-<i>N</i>-({2-oxo-3-[4-(3-oxomorpholin-4-\
yl)phenyl]oxazolidin-5-yl}methyl)thiophene-2-carboxamide
;
_chemical_name_common     rivaroxaban
_chemical_formula_moiety     'C19 H18 Cl N3 O5 S'
_chemical_formula_sum     'C19 H18 Cl N3 O5 S'
_chemical_formula_iupac     'C19 H18 Cl N3 O5 S'
_chemical_formula_weight     435.87
_chemical_melting_point     ?
_symmetry_cell_setting     triclinic
_symmetry_space_group_name_H-M     'P 1'
_symmetry_space_group_name_Hall     'P 1'
loop_
    _symmetry_equiv_pos_as_xyz
    'x, y, z'
_cell_length_a     9.0184(6)
_cell_length_b     10.9980(8)
_cell_length_c     11.2386(8)
_cell_angle_alpha     63.426(2)
_cell_angle_beta     74.414(3)
_cell_angle_gamma     78.144(2)
_cell_volume     955.56(12)
_cell_formula_units_Z     2
_cell_measurement_reflns_used     6182
_cell_measurement_theta_min     3.3
_cell_measurement_theta_max     27.5
_cell_measurement_temperature     296(2)
_exptl_crystal_description     'platelet'
_exptl_crystal_colour     'colorless'
_exptl_crystal_size_max     0.39
_exptl_crystal_size_mid     0.27
_exptl_crystal_size_min     0.06
_exptl_crystal_density_diffrn     1.515
_exptl_crystal_density_meas     ?
_exptl_crystal_density_method     'not measured'
_exptl_crystal_F_000     452
_exptl_absorpt_coefficient_mu     0.348
_exptl_absorpt_correction_type     multi-scan
_exptl_absorpt_process_details
;
(ABSCOR; Higashi, 1995)
;
_exptl_absorpt_correction_T_min     0.8683
_exptl_absorpt_correction_T_max     0.9794
_exptl_special_details     ?
_diffrn_ambient_temperature     296(2)
_diffrn_radiation_type     MoK\a
_diffrn_radiation_wavelength     0.71073
_diffrn_radiation_source     'rotating anode'
_diffrn_radiation_monochromator     graphite
_diffrn_measurement_device_type     'Rigaku R-AXIS RAPID'
_diffrn_measurement_method     \w
_diffrn_detector_area_resol_mean     10.00
_diffrn_reflns_number     8375
_diffrn_reflns_av_R_equivalents     0.0431
_diffrn_reflns_av_sigmaI/netI     0.0617
_diffrn_reflns_theta_min     3.29
_diffrn_reflns_theta_max     26.00
_diffrn_reflns_theta_full     26.00
_diffrn_measured_fraction_theta_max     0.996
_diffrn_measured_fraction_theta_full     0.996
_diffrn_reflns_limit_h_min     -11
_diffrn_reflns_limit_h_max     10
_diffrn_reflns_limit_k_min     -13
_diffrn_reflns_limit_k_max     13
_diffrn_reflns_limit_l_min     -13
_diffrn_reflns_limit_l_max     12
_diffrn_standards_number     ?
_diffrn_standards_interval_count     ?
_diffrn_standards_interval_time     ?
_diffrn_standards_decay_%     ?
_refine_special_details
;
 Refinement of F^2^ against ALL reflections.  The weighted R-factor wR and
 goodness of fit S are based on F^2^, conventional R-factors R are based
 on F, with F set to zero for negative F^2^. The threshold expression of
 F^2^ > 2sigma(F^2^) is used only for calculating R-factors(gt) etc. and is
 not relevant to the choice of reflections for refinement.  R-factors based
 on F^2^ are statistically about twice as large as those based on F, and R-
 factors based on ALL data will be even larger.
;
_reflns_number_total     6267
_reflns_number_gt     3981
_reflns_threshold_expression     >2sigma(I)
_refine_ls_structure_factor_coef     Fsqd
_refine_ls_matrix_type     full
_refine_ls_R_factor_all     0.0936
_refine_ls_R_factor_gt     0.0452
_refine_ls_wR_factor_gt     0.1034
_refine_ls_wR_factor_ref     0.1489
_refine_ls_goodness_of_fit_ref     1.003
_refine_ls_restrained_S_all     1.003
_refine_ls_number_reflns     6267
_refine_ls_number_parameters     524
_refine_ls_number_restraints     3
_refine_ls_hydrogen_treatment     constr
_refine_ls_weighting_scheme     calc
_refine_ls_weighting_details
         'calc w=1/[\s^2^(Fo^2^)+(0.0576P)^2^+0.9688P] where P=(Fo^2^+2Fc^2^)/3'
_atom_sites_solution_hydrogens     geom
_atom_sites_solution_primary     direct
_atom_sites_solution_secondary     difmap
_refine_ls_shift/su_max     0.000
_refine_ls_shift/su_mean     0.000
_refine_diff_density_max     0.326
_refine_diff_density_min     -0.475
_refine_ls_extinction_method
;
SHELXL97 (Sheldrick, 2008)
;
_refine_ls_extinction_coef     0.0153(18)
_refine_ls_extinction_expression
                                  'Fc^*^=kFc[1+0.001xFc^2^\l^3^/sin(2\q)]^-1/4^'
_refine_ls_abs_structure_details
;
Flack (1983), 2519 Friedel pairs
;
_refine_ls_abs_structure_Flack     -0.07(13)
loop_
    _atom_type_symbol
    _atom_type_description
    _atom_type_scat_dispersion_real
    _atom_type_scat_dispersion_imag
    _atom_type_scat_source
    'C' 'C' 0.0033 0.0016
                         'International Tables Vol C Tables 4.2.6.8 and 6.1.1.4'
    'H' 'H' 0.0000 0.0000
                         'International Tables Vol C Tables 4.2.6.8 and 6.1.1.4'
    'N' 'N' 0.0061 0.0033
                         'International Tables Vol C Tables 4.2.6.8 and 6.1.1.4'
    'O' 'O' 0.0106 0.0060
                         'International Tables Vol C Tables 4.2.6.8 and 6.1.1.4'
    'S' 'S' 0.1246 0.1234
                         'International Tables Vol C Tables 4.2.6.8 and 6.1.1.4'
    'Cl' 'Cl' 0.1484 0.1585
                         'International Tables Vol C Tables 4.2.6.8 and 6.1.1.4'
_computing_data_collection
;
PROCESS-AUTO (Rigaku, 2006)
;
_computing_cell_refinement
;
PROCESS-AUTO (Rigaku, 2006)
;
_computing_data_reduction
;
CrystalStructure (Rigaku, 2007)
;
_computing_structure_solution
;
SHELXS97 (Sheldrick, 2008)
;
_computing_structure_refinement
;
SHELXL97 (Sheldrick, 2008)
;
_computing_molecular_graphics
;
ORTEP-3 for Windows (Farrugia, 2012) and DIAMOND (Brandenburg & Putz,
2006)
;
_computing_publication_material
;
WinGX (Farrugia, 2012)
;
loop_
    _atom_site_type_symbol
    _atom_site_label
    _atom_site_fract_x
    _atom_site_fract_y
    _atom_site_fract_z
    _atom_site_U_iso_or_equiv
    _atom_site_adp_type
    _atom_site_calc_flag
    _atom_site_refinement_flags
    _atom_site_occupancy
    _atom_site_symmetry_multiplicity
    _atom_site_disorder_assembly
    _atom_site_disorder_group
    C C1A -0.1583(9) 1.0666(8) 0.2283(8) 0.0439(19) Uani d . 1 1 . .
    C C2A -0.0913(9) 0.9526(9) 0.2067(9) 0.055(2) Uani d . 1 1 . .
    H H2A -0.1318 0.9137 0.1654 0.066 Uiso calc R 1 1 . .
    C C3A 0.0484(9) 0.9019(8) 0.2560(8) 0.049(2) Uani d . 1 1 . .
    H H3A 0.1097 0.8251 0.2496 0.059 Uiso calc R 1 1 . .
    C C4A 0.0845(9) 0.9721(8) 0.3113(8) 0.044(2) Uani d . 1 1 . .
    C C5A 0.2153(9) 0.9561(8) 0.3737(8) 0.046(2) Uani d . 1 1 . .
    C C6A 0.4500(8) 0.8320(8) 0.4481(8) 0.0536(19) Uani d . 1 1 . .
    H H6A1 0.4173 0.8227 0.5410 0.064 Uiso calc R 1 1 . .
    H H6A2 0.5024 0.9143 0.3946 0.064 Uiso calc R 1 1 . .
    C C7A 0.5590(6) 0.7108(6) 0.4437(6) 0.0432(14) Uani d . 1 1 . .
    H H7A 0.5844 0.7152 0.3515 0.052 Uiso calc R 1 1 . .
    C C8A 0.7087(8) 0.6965(8) 0.4921(7) 0.0468(18) Uani d . 1 1 . .
    H H8A1 0.7986 0.7055 0.4193 0.056 Uiso calc R 1 1 . .
    H H8A2 0.7049 0.7645 0.5259 0.056 Uiso calc R 1 1 . .
    C C9A 0.5857(9) 0.4996(8) 0.6187(8) 0.0426(18) Uani d . 1 1 . .
    C C10A 0.8327(8) 0.5027(8) 0.6745(7) 0.0371(17) Uani d . 1 1 . .
    C C11A 0.9704(8) 0.5597(9) 0.6184(8) 0.051(2) Uani d . 1 1 . .
    H H11A 0.9842 0.6319 0.5327 0.061 Uiso calc R 1 1 . .
    C C12A 1.0901(9) 0.5086(9) 0.6909(8) 0.052(2) Uani d . 1 1 . .
    H H12A 1.1832 0.5479 0.6538 0.063 Uiso calc R 1 1 . .
    C C13A 1.0706(9) 0.4001(8) 0.8169(7) 0.0405(19) Uani d . 1 1 . .
    C C14A 0.9315(9) 0.3423(9) 0.8685(8) 0.048(2) Uani d . 1 1 . .
    H H14A 0.9183 0.2673 0.9521 0.058 Uiso calc R 1 1 . .
    C C15A 0.8124(9) 0.3937(8) 0.7984(7) 0.0425(18) Uani d . 1 1 . .
    H H15A 0.7192 0.3546 0.8350 0.051 Uiso calc R 1 1 . .
    C C16A 1.2171(11) 0.4524(11) 0.9410(11) 0.067(3) Uani d . 1 1 . .
    H H16A 1.1206 0.5014 0.9664 0.080 Uiso calc R 1 1 . .
    H H16B 1.2822 0.5185 0.8665 0.080 Uiso calc R 1 1 . .
    C C17A 1.2969(10) 0.3788(11) 1.0610(9) 0.065(3) Uani d . 1 1 . .
    H H17A 1.3259 0.4449 1.0837 0.078 Uiso calc R 1 1 . .
    H H17B 1.2270 0.3213 1.1393 0.078 Uiso calc R 1 1 . .
    C C18A 1.3869(11) 0.1916(9) 1.0115(10) 0.059(2) Uani d . 1 1 . .
    H H18A 1.3534 0.1208 1.1008 0.071 Uiso calc R 1 1 . .
    H H18B 1.4791 0.1531 0.9671 0.071 Uiso calc R 1 1 . .
    C C19A 1.2629(9) 0.2279(9) 0.9317(8) 0.048(2) Uani d . 1 1 . .
    C C1B 1.0264(9) -0.0628(8) 0.7509(8) 0.0427(19) Uani d . 1 1 . .
    C C2B 0.9694(9) 0.0466(9) 0.7726(9) 0.052(2) Uani d . 1 1 . .
    H H2B 1.0163 0.0829 0.8121 0.062 Uiso calc R 1 1 . .
    C C3B 0.8282(10) 0.1024(10) 0.7290(9) 0.054(2) Uani d . 1 1 . .
    H H3B 0.7724 0.1812 0.7352 0.065 Uiso calc R 1 1 . .
    C C4B 0.7817(9) 0.0297(8) 0.6767(8) 0.0427(19) Uani d . 1 1 . .
    C C5B 0.6395(9) 0.0457(9) 0.6254(8) 0.047(2) Uani d . 1 1 . .
    C C6B 0.3859(8) 0.1766(7) 0.5957(8) 0.056(2) Uani d . 1 1 . .
    H H6B1 0.3174 0.2091 0.6606 0.068 Uiso calc R 1 1 . .
    H H6B2 0.3573 0.0878 0.6168 0.068 Uiso calc R 1 1 . .
    C C7B 0.3595(7) 0.2715(6) 0.4581(6) 0.0417(13) Uani d . 1 1 . .
    H H7B 0.4197 0.2367 0.3911 0.050 Uiso calc R 1 1 . .
    C C8B 0.1891(8) 0.2963(7) 0.4524(9) 0.052(2) Uani d . 1 1 . .
    H H8B1 0.1633 0.2406 0.4154 0.062 Uiso calc R 1 1 . .
    H H8B2 0.1238 0.2786 0.5414 0.062 Uiso calc R 1 1 . .
    C C9B 0.2926(8) 0.5022(9) 0.3553(7) 0.0397(18) Uani d . 1 1 . .
    C C10B 0.0478(8) 0.5025(8) 0.2993(7) 0.0347(16) Uani d . 1 1 . .
    C C11B -0.0894(9) 0.4413(8) 0.3481(8) 0.0444(19) Uani d . 1 1 . .
    H H11B -0.1005 0.3637 0.4297 0.053 Uiso calc R 1 1 . .
    C C12B -0.2088(9) 0.4918(9) 0.2796(8) 0.049(2) Uani d . 1 1 . .
    H H12B -0.2986 0.4478 0.3144 0.059 Uiso calc R 1 1 . .
    C C13B -0.1964(9) 0.6065(8) 0.1604(8) 0.0391(18) Uani d . 1 1 . .
    C C14B -0.0649(8) 0.6727(8) 0.1093(7) 0.0392(17) Uani d . 1 1 . .
    H H14B -0.0578 0.7520 0.0292 0.047 Uiso calc R 1 1 . .
    C C15B 0.0591(8) 0.6212(8) 0.1778(7) 0.0367(17) Uani d . 1 1 . .
    H H15B 0.1485 0.6658 0.1425 0.044 Uiso calc R 1 1 . .
    C C16B -0.3420(11) 0.5655(11) 0.0280(11) 0.069(3) Uani d . 1 1 . .
    H H16C -0.3988 0.4912 0.0998 0.083 Uiso calc R 1 1 . .
    H H16D -0.2424 0.5266 -0.0061 0.083 Uiso calc R 1 1 . .
    C C17B -0.4295(10) 0.6406(12) -0.0841(10) 0.065(3) Uani d . 1 1 . .
    H H17C -0.3674 0.7069 -0.1616 0.078 Uiso calc R 1 1 . .
    H H17D -0.4543 0.5772 -0.1126 0.078 Uiso calc R 1 1 . .
    C C18B -0.5312(10) 0.8161(9) -0.0125(9) 0.056(2) Uani d . 1 1 . .
    H H18C -0.6237 0.8480 0.0378 0.067 Uiso calc R 1 1 . .
    H H18D -0.5027 0.8917 -0.0996 0.067 Uiso calc R 1 1 . .
    C C19B -0.4012(9) 0.7757(9) 0.0650(8) 0.0437(19) Uani d . 1 1 . .
    N N1A 0.3152(7) 0.8431(7) 0.3946(7) 0.0498(17) Uani d . 1 1 . .
    H H1A 0.2999 0.7788 0.3769 0.060 Uiso calc R 1 1 . .
    N N2A 0.7116(7) 0.5601(7) 0.5999(6) 0.0372(14) Uani d . 1 1 . .
    N N3A 1.1862(8) 0.3562(7) 0.8972(7) 0.0432(15) Uani d . 1 1 . .
    N N1B 0.5436(7) 0.1595(7) 0.6146(7) 0.0532(17) Uani d . 1 1 . .
    H H1B 0.5767 0.2250 0.6192 0.064 Uiso calc R 1 1 . .
    N N2B 0.1756(6) 0.4401(6) 0.3618(6) 0.0368(14) Uani d . 1 1 . .
    N N3B -0.3186(7) 0.6567(7) 0.0831(6) 0.0409(15) Uani d . 1 1 . .
    O O1A 0.2326(8) 1.0454(7) 0.4062(8) 0.084(2) Uani d . 1 1 . .
    O O2A 0.4876(6) 0.5867(5) 0.5382(6) 0.0555(15) Uani d . 1 1 . .
    O O3A 0.5553(7) 0.3836(6) 0.6960(6) 0.0604(16) Uani d . 1 1 . .
    O O4A 1.4274(7) 0.2998(7) 1.0281(7) 0.0691(19) Uani d . 1 1 . .
    O O5A 1.2297(8) 0.1426(7) 0.9017(6) 0.0673(17) Uani d . 1 1 . .
    O O1B 0.6129(7) -0.0440(6) 0.6016(7) 0.0673(17) Uani d . 1 1 . .
    O O2B 0.3984(6) 0.4081(6) 0.4212(6) 0.0482(13) Uani d . 1 1 . .
    O O3B 0.3058(7) 0.6245(6) 0.3060(6) 0.0541(14) Uani d . 1 1 . .
    O O4B -0.5669(7) 0.7076(7) -0.0354(6) 0.0594(16) Uani d . 1 1 . .
    O O5B -0.3806(7) 0.8525(6) 0.1100(6) 0.0622(16) Uani d . 1 1 . .
    S S1A -0.0530(2) 1.1087(2) 0.3076(2) 0.0611(6) Uani d . 1 1 . .
    S S1B 0.9128(2) -0.1087(2) 0.6818(2) 0.0563(6) Uani d . 1 1 . .
    Cl Cl1A -0.3274(2) 1.1591(2) 0.1863(2) 0.0640(6) Uani d . 1 1 . .
    Cl Cl1B 1.1962(2) -0.1602(2) 0.7917(2) 0.0675(7) Uani d . 1 1 . .
loop_
    _atom_site_aniso_label
    _atom_site_aniso_U_11
    _atom_site_aniso_U_22
    _atom_site_aniso_U_33
    _atom_site_aniso_U_12
    _atom_site_aniso_U_13
    _atom_site_aniso_U_23
    C1A 0.037(4) 0.045(5) 0.042(4) -0.002(4) -0.016(3) -0.008(4)
    C2A 0.054(5) 0.043(5) 0.064(5) 0.001(4) -0.017(4) -0.019(4)
    C3A 0.040(4) 0.034(4) 0.072(5) 0.015(3) -0.030(4) -0.018(4)
    C4A 0.041(5) 0.038(5) 0.054(4) 0.005(4) -0.019(4) -0.016(4)
    C5A 0.040(4) 0.036(4) 0.067(5) 0.000(3) -0.023(4) -0.021(4)
    C6A 0.044(4) 0.049(4) 0.081(5) 0.002(3) -0.028(4) -0.031(4)
    C7A 0.041(3) 0.043(3) 0.043(3) -0.002(2) -0.015(3) -0.013(3)
    C8A 0.039(4) 0.044(4) 0.050(4) 0.001(3) -0.021(3) -0.008(3)
    C9A 0.056(5) 0.025(4) 0.048(4) 0.014(3) -0.030(4) -0.013(3)
    C10A 0.034(4) 0.041(4) 0.042(4) 0.006(3) -0.014(3) -0.023(4)
    C11A 0.032(4) 0.064(6) 0.047(4) -0.013(4) -0.011(3) -0.009(4)
    C12A 0.033(4) 0.050(5) 0.058(5) -0.004(3) -0.008(4) -0.010(4)
    C13A 0.033(4) 0.049(5) 0.042(4) 0.006(3) -0.017(3) -0.020(4)
    C14A 0.052(5) 0.042(4) 0.047(4) 0.001(4) -0.015(4) -0.016(4)
    C15A 0.038(4) 0.048(5) 0.044(4) -0.009(3) -0.017(3) -0.015(4)
    C16A 0.067(6) 0.073(6) 0.092(7) 0.013(5) -0.050(5) -0.051(6)
    C17A 0.057(5) 0.091(7) 0.066(6) 0.004(5) -0.027(5) -0.046(5)
    C18A 0.061(5) 0.053(6) 0.071(5) 0.014(4) -0.032(4) -0.031(5)
    C19A 0.045(4) 0.046(5) 0.052(4) 0.008(4) -0.021(4) -0.019(4)
    C1B 0.032(4) 0.046(5) 0.041(4) 0.001(3) -0.016(3) -0.008(4)
    C2B 0.039(4) 0.062(6) 0.067(5) -0.003(4) -0.028(4) -0.029(5)
    C3B 0.052(5) 0.060(6) 0.065(5) 0.000(4) -0.027(4) -0.033(5)
    C4B 0.034(4) 0.037(5) 0.057(5) -0.001(3) -0.021(4) -0.015(4)
    C5B 0.038(4) 0.045(5) 0.053(5) 0.006(4) -0.019(3) -0.014(4)
    C6B 0.035(4) 0.042(4) 0.080(5) 0.004(3) -0.025(4) -0.011(4)
    C7B 0.041(3) 0.036(3) 0.055(4) 0.001(2) -0.024(3) -0.020(3)
    C8B 0.047(4) 0.031(4) 0.080(5) 0.002(3) -0.033(4) -0.017(4)
    C9B 0.024(3) 0.055(5) 0.048(4) -0.011(3) -0.010(3) -0.024(4)
    C10B 0.027(3) 0.035(4) 0.050(4) -0.001(3) -0.016(3) -0.021(4)
    C11B 0.046(4) 0.035(4) 0.046(4) 0.000(3) -0.021(3) -0.006(3)
    C12B 0.034(4) 0.054(5) 0.065(5) -0.009(3) -0.023(4) -0.021(4)
    C13B 0.036(4) 0.037(4) 0.053(4) 0.006(3) -0.022(3) -0.023(4)
    C14B 0.036(4) 0.038(4) 0.043(4) 0.000(3) -0.018(3) -0.011(3)
    C15B 0.032(4) 0.035(4) 0.038(4) -0.004(3) -0.010(3) -0.009(3)
    C16B 0.064(5) 0.066(6) 0.111(8) 0.023(5) -0.054(6) -0.058(6)
    C17B 0.051(5) 0.095(7) 0.076(6) 0.000(5) -0.031(5) -0.053(6)
    C18B 0.047(5) 0.053(5) 0.056(5) 0.002(4) -0.020(4) -0.011(4)
    C19B 0.034(4) 0.049(5) 0.047(4) 0.005(3) -0.013(3) -0.019(4)
    N1A 0.044(4) 0.037(4) 0.076(4) 0.008(3) -0.027(3) -0.027(3)
    N2A 0.028(3) 0.037(3) 0.041(3) 0.000(2) -0.014(2) -0.010(3)
    N3A 0.041(3) 0.045(4) 0.053(4) 0.010(3) -0.026(3) -0.025(3)
    N1B 0.039(4) 0.042(4) 0.071(4) -0.001(3) -0.032(3) -0.008(3)
    N2B 0.034(3) 0.035(3) 0.049(3) -0.002(2) -0.024(3) -0.016(3)
    N3B 0.040(3) 0.046(4) 0.050(4) 0.003(3) -0.028(3) -0.024(3)
    O1A 0.074(4) 0.074(5) 0.153(6) 0.024(3) -0.068(4) -0.076(5)
    O2A 0.053(3) 0.031(3) 0.079(4) -0.002(2) -0.045(3) -0.003(3)
    O3A 0.060(3) 0.041(4) 0.082(4) -0.011(3) -0.039(3) -0.011(3)
    O4A 0.049(4) 0.084(5) 0.081(4) 0.005(3) -0.030(3) -0.035(4)
    O5A 0.070(4) 0.055(4) 0.088(4) 0.006(3) -0.036(3) -0.034(3)
    O1B 0.069(4) 0.054(4) 0.107(5) 0.006(3) -0.047(3) -0.046(4)
    O2B 0.041(3) 0.045(3) 0.066(3) -0.004(2) -0.027(2) -0.020(3)
    O3B 0.057(3) 0.037(3) 0.071(3) -0.004(2) -0.035(3) -0.013(3)
    O4B 0.046(3) 0.066(4) 0.073(4) 0.004(3) -0.034(3) -0.027(3)
    O5B 0.068(4) 0.051(4) 0.078(4) 0.014(3) -0.037(3) -0.032(3)
    S1A 0.0506(12) 0.0551(14) 0.0912(17) 0.0171(10) -0.0335(12) -0.0409(14)
    S1B 0.0468(12) 0.0469(13) 0.0783(15) 0.0098(9) -0.0291(10) -0.0255(12)
    Cl1A 0.0391(11) 0.0656(16) 0.0746(14) 0.0071(10) -0.0234(11) -0.0167(12)
    Cl1B 0.0391(11) 0.0587(15) 0.0823(15) 0.0071(10) -0.0275(11) -0.0062(12)
_geom_special_details
;
 All esds (except the esd in the dihedral angle between two l.s. planes)
 are estimated using the full covariance matrix.  The cell esds are taken
 into account individually in the estimation of esds in distances, angles
 and torsion angles; correlations between esds in cell parameters are only
 used when they are defined by crystal symmetry.  An approximate (isotropic)
 treatment of cell esds is used for estimating esds involving l.s. planes.
;
loop_
    _geom_bond_atom_site_label_1
    _geom_bond_atom_site_label_2
    _geom_bond_site_symmetry_2
    _geom_bond_distance
    _geom_bond_publ_flag
    C1A C2A . 1.371(11) ?
    C1A Cl1A . 1.704(8) ?
    C1A S1A . 1.707(9) ?
    C2A C3A . 1.420(12) ?
    C2A H2A . 0.9300 ?
    C3A C4A . 1.315(12) ?
    C3A H3A . 0.9300 ?
    C4A C5A . 1.471(12) ?
    C4A S1A . 1.733(8) ?
    C5A O1A . 1.239(10) ?
    C5A N1A . 1.344(10) ?
    C6A N1A . 1.456(10) ?
    C6A C7A . 1.496(8) ?
    C6A H6A1 . 0.9700 ?
    C6A H6A2 . 0.9700 ?
    C7A O2A . 1.451(7) ?
    C7A C8A . 1.540(9) ?
    C7A H7A . 0.9800 ?
    C8A N2A . 1.447(9) ?
    C8A H8A1 . 0.9700 ?
    C8A H8A2 . 0.9700 ?
    C9A O3A . 1.217(9) ?
    C9A O2A . 1.351(9) ?
    C9A N2A . 1.353(10) ?
    C10A C15A . 1.367(10) ?
    C10A C11A . 1.370(11) ?
    C10A N2A . 1.425(10) ?
    C11A C12A . 1.399(12) ?
    C11A H11A . 0.9300 ?
    C12A C13A . 1.379(11) ?
    C12A H12A . 0.9300 ?
    C13A C14A . 1.386(11) ?
    C13A N3A . 1.429(11) ?
    C14A C15A . 1.379(11) ?
    C14A H14A . 0.9300 ?
    C15A H15A . 0.9300 ?
    C16A N3A . 1.448(11) ?
    C16A C17A . 1.516(12) ?
    C16A H16A . 0.9700 ?
    C16A H16B . 0.9700 ?
    C17A O4A . 1.382(10) ?
    C17A H17A . 0.9700 ?
    C17A H17B . 0.9700 ?
    C18A O4A . 1.413(11) ?
    C18A C19A . 1.500(12) ?
    C18A H18A . 0.9700 ?
    C18A H18B . 0.9700 ?
    C19A O5A . 1.240(11) ?
    C19A N3A . 1.369(10) ?
    C1B C2B . 1.309(11) ?
    C1B S1B . 1.703(9) ?
    C1B Cl1B . 1.722(8) ?
    C2B C3B . 1.408(12) ?
    C2B H2B . 0.9300 ?
    C3B C4B . 1.361(12) ?
    C3B H3B . 0.9300 ?
    C4B C5B . 1.491(12) ?
    C4B S1B . 1.714(8) ?
    C5B O1B . 1.213(10) ?
    C5B N1B . 1.344(10) ?
    C6B N1B . 1.456(10) ?
    C6B C7B . 1.480(9) ?
    C6B H6B1 . 0.9700 ?
    C6B H6B2 . 0.9700 ?
    C7B O2B . 1.460(8) ?
    C7B C8B . 1.518(9) ?
    C7B H7B . 0.9800 ?
    C8B N2B . 1.449(9) ?
    C8B H8B1 . 0.9700 ?
    C8B H8B2 . 0.9700 ?
    C9B O3B . 1.222(9) ?
    C9B N2B . 1.340(9) ?
    C9B O2B . 1.348(9) ?
    C10B C11B . 1.390(11) ?
    C10B C15B . 1.402(10) ?
    C10B N2B . 1.404(10) ?
    C11B C12B . 1.370(11) ?
    C11B H11B . 0.9300 ?
    C12B C13B . 1.365(11) ?
    C12B H12B . 0.9300 ?
    C13B C14B . 1.371(11) ?
    C13B N3B . 1.453(10) ?
    C14B C15B . 1.405(10) ?
    C14B H14B . 0.9300 ?
    C15B H15B . 0.9300 ?
    C16B N3B . 1.465(11) ?
    C16B C17B . 1.492(13) ?
    C16B H16C . 0.9700 ?
    C16B H16D . 0.9700 ?
    C17B O4B . 1.413(10) ?
    C17B H17C . 0.9700 ?
    C17B H17D . 0.9700 ?
    C18B O4B . 1.439(11) ?
    C18B C19B . 1.523(12) ?
    C18B H18C . 0.9700 ?
    C18B H18D . 0.9700 ?
    C19B O5B . 1.225(10) ?
    C19B N3B . 1.323(9) ?
    N1A H1A . 0.8600 ?
    N1B H1B . 0.8600 ?
loop_
    _geom_angle_atom_site_label_1
    _geom_angle_atom_site_label_2
    _geom_angle_atom_site_label_3
    _geom_angle_site_symmetry_1
    _geom_angle_site_symmetry_3
    _geom_angle
    _geom_angle_publ_flag
    C2A C1A Cl1A . . 126.4(7) ?
    C2A C1A S1A . . 112.0(6) ?
    Cl1A C1A S1A . . 121.6(5) ?
    C1A C2A C3A . . 110.7(8) ?
    C1A C2A H2A . . 124.6 ?
    C3A C2A H2A . . 124.6 ?
    C4A C3A C2A . . 114.8(8) ?
    C4A C3A H3A . . 122.6 ?
    C2A C3A H3A . . 122.6 ?
    C3A C4A C5A . . 132.7(7) ?
    C3A C4A S1A . . 111.3(7) ?
    C5A C4A S1A . . 116.0(6) ?
    O1A C5A N1A . . 120.8(8) ?
    O1A C5A C4A . . 120.5(8) ?
    N1A C5A C4A . . 118.7(7) ?
    N1A C6A C7A . . 110.4(6) ?
    N1A C6A H6A1 . . 109.6 ?
    C7A C6A H6A1 . . 109.6 ?
    N1A C6A H6A2 . . 109.6 ?
    C7A C6A H6A2 . . 109.6 ?
    H6A1 C6A H6A2 . . 108.1 ?
    O2A C7A C6A . . 109.4(5) ?
    O2A C7A C8A . . 104.3(5) ?
    C6A C7A C8A . . 113.4(6) ?
    O2A C7A H7A . . 109.9 ?
    C6A C7A H7A . . 109.9 ?
    C8A C7A H7A . . 109.9 ?
    N2A C8A C7A . . 103.1(6) ?
    N2A C8A H8A1 . . 111.1 ?
    C7A C8A H8A1 . . 111.1 ?
    N2A C8A H8A2 . . 111.1 ?
    C7A C8A H8A2 . . 111.1 ?
    H8A1 C8A H8A2 . . 109.1 ?
    O3A C9A O2A . . 120.6(8) ?
    O3A C9A N2A . . 128.2(8) ?
    O2A C9A N2A . . 111.1(7) ?
    C15A C10A C11A . . 120.9(8) ?
    C15A C10A N2A . . 121.0(7) ?
    C11A C10A N2A . . 118.1(7) ?
    C10A C11A C12A . . 119.6(8) ?
    C10A C11A H11A . . 120.2 ?
    C12A C11A H11A . . 120.2 ?
    C13A C12A C11A . . 120.2(8) ?
    C13A C12A H12A . . 119.9 ?
    C11A C12A H12A . . 119.9 ?
    C12A C13A C14A . . 118.6(8) ?
    C12A C13A N3A . . 120.5(8) ?
    C14A C13A N3A . . 120.8(7) ?
    C15A C14A C13A . . 121.4(8) ?
    C15A C14A H14A . . 119.3 ?
    C13A C14A H14A . . 119.3 ?
    C10A C15A C14A . . 119.3(8) ?
    C10A C15A H15A . . 120.3 ?
    C14A C15A H15A . . 120.3 ?
    N3A C16A C17A . . 110.6(8) ?
    N3A C16A H16A . . 109.5 ?
    C17A C16A H16A . . 109.5 ?
    N3A C16A H16B . . 109.5 ?
    C17A C16A H16B . . 109.5 ?
    H16A C16A H16B . . 108.1 ?
    O4A C17A C16A . . 109.3(7) ?
    O4A C17A H17A . . 109.8 ?
    C16A C17A H17A . . 109.8 ?
    O4A C17A H17B . . 109.8 ?
    C16A C17A H17B . . 109.8 ?
    H17A C17A H17B . . 108.3 ?
    O4A C18A C19A . . 116.1(8) ?
    O4A C18A H18A . . 108.3 ?
    C19A C18A H18A . . 108.3 ?
    O4A C18A H18B . . 108.3 ?
    C19A C18A H18B . . 108.3 ?
    H18A C18A H18B . . 107.4 ?
    O5A C19A N3A . . 121.9(8) ?
    O5A C19A C18A . . 120.5(8) ?
    N3A C19A C18A . . 117.6(8) ?
    C2B C1B S1B . . 113.9(6) ?
    C2B C1B Cl1B . . 125.4(7) ?
    S1B C1B Cl1B . . 120.6(5) ?
    C1B C2B C3B . . 111.7(8) ?
    C1B C2B H2B . . 124.1 ?
    C3B C2B H2B . . 124.1 ?
    C4B C3B C2B . . 113.3(8) ?
    C4B C3B H3B . . 123.3 ?
    C2B C3B H3B . . 123.3 ?
    C3B C4B C5B . . 132.1(8) ?
    C3B C4B S1B . . 110.3(6) ?
    C5B C4B S1B . . 117.5(6) ?
    O1B C5B N1B . . 123.9(9) ?
    O1B C5B C4B . . 119.9(8) ?
    N1B C5B C4B . . 116.1(8) ?
    N1B C6B C7B . . 115.4(6) ?
    N1B C6B H6B1 . . 108.4 ?
    C7B C6B H6B1 . . 108.4 ?
    N1B C6B H6B2 . . 108.4 ?
    C7B C6B H6B2 . . 108.4 ?
    H6B1 C6B H6B2 . . 107.5 ?
    O2B C7B C6B . . 111.0(6) ?
    O2B C7B C8B . . 102.7(5) ?
    C6B C7B C8B . . 111.7(6) ?
    O2B C7B H7B . . 110.4 ?
    C6B C7B H7B . . 110.4 ?
    C8B C7B H7B . . 110.4 ?
    N2B C8B C7B . . 101.2(5) ?
    N2B C8B H8B1 . . 111.5 ?
    C7B C8B H8B1 . . 111.5 ?
    N2B C8B H8B2 . . 111.5 ?
    C7B C8B H8B2 . . 111.5 ?
    H8B1 C8B H8B2 . . 109.3 ?
    O3B C9B N2B . . 128.6(8) ?
    O3B C9B O2B . . 121.8(7) ?
    N2B C9B O2B . . 109.6(7) ?
    C11B C10B C15B . . 117.5(7) ?
    C11B C10B N2B . . 121.1(7) ?
    C15B C10B N2B . . 121.1(7) ?
    C12B C11B C10B . . 122.0(7) ?
    C12B C11B H11B . . 119.0 ?
    C10B C11B H11B . . 119.0 ?
    C11B C12B C13B . . 120.2(7) ?
    C11B C12B H12B . . 119.9 ?
    C13B C12B H12B . . 119.9 ?
    C12B C13B C14B . . 120.2(7) ?
    C12B C13B N3B . . 120.7(7) ?
    C14B C13B N3B . . 119.1(7) ?
    C13B C14B C15B . . 120.2(7) ?
    C13B C14B H14B . . 119.9 ?
    C15B C14B H14B . . 119.9 ?
    C10B C15B C14B . . 119.9(7) ?
    C10B C15B H15B . . 120.0 ?
    C14B C15B H15B . . 120.0 ?
    N3B C16B C17B . . 111.0(8) ?
    N3B C16B H16C . . 109.4 ?
    C17B C16B H16C . . 109.4 ?
    N3B C16B H16D . . 109.4 ?
    C17B C16B H16D . . 109.4 ?
    H16C C16B H16D . . 108.0 ?
    O4B C17B C16B . . 108.2(7) ?
    O4B C17B H17C . . 110.1 ?
    C16B C17B H17C . . 110.1 ?
    O4B C17B H17D . . 110.1 ?
    C16B C17B H17D . . 110.1 ?
    H17C C17B H17D . . 108.4 ?
    O4B C18B C19B . . 114.2(7) ?
    O4B C18B H18C . . 108.7 ?
    C19B C18B H18C . . 108.7 ?
    O4B C18B H18D . . 108.7 ?
    C19B C18B H18D . . 108.7 ?
    H18C C18B H18D . . 107.6 ?
    O5B C19B N3B . . 123.4(8) ?
    O5B C19B C18B . . 118.8(8) ?
    N3B C19B C18B . . 117.7(8) ?
    C5A N1A C6A . . 118.4(7) ?
    C5A N1A H1A . . 120.8 ?
    C6A N1A H1A . . 120.8 ?
    C9A N2A C10A . . 126.5(7) ?
    C9A N2A C8A . . 111.0(6) ?
    C10A N2A C8A . . 122.5(6) ?
    C19A N3A C13A . . 120.9(8) ?
    C19A N3A C16A . . 121.8(7) ?
    C13A N3A C16A . . 117.3(7) ?
    C5B N1B C6B . . 122.7(8) ?
    C5B N1B H1B . . 118.7 ?
    C6B N1B H1B . . 118.7 ?
    C9B N2B C10B . . 126.6(7) ?
    C9B N2B C8B . . 111.3(6) ?
    C10B N2B C8B . . 121.9(6) ?
    C19B N3B C13B . . 121.8(7) ?
    C19B N3B C16B . . 123.4(7) ?
    C13B N3B C16B . . 114.7(7) ?
    C9A O2A C7A . . 109.8(6) ?
    C17A O4A C18A . . 110.9(8) ?
    C9B O2B C7B . . 109.4(5) ?
    C17B O4B C18B . . 110.3(7) ?
    C1A S1A C4A . . 91.2(4) ?
    C1B S1B C4B . . 90.7(4) ?
loop_
    _geom_torsion_atom_site_label_1
    _geom_torsion_atom_site_label_2
    _geom_torsion_atom_site_label_3
    _geom_torsion_atom_site_label_4
    _geom_torsion_site_symmetry_1
    _geom_torsion_site_symmetry_2
    _geom_torsion_site_symmetry_3
    _geom_torsion_site_symmetry_4
    _geom_torsion
    _geom_torsion_publ_flag
    Cl1A C1A C2A C3A . . . . -179.5(6) ?
    S1A C1A C2A C3A . . . . -0.4(9) ?
    C1A C2A C3A C4A . . . . 0.2(11) ?
    C2A C3A C4A C5A . . . . 180.0(9) ?
    C2A C3A C4A S1A . . . . 0.1(10) ?
    C3A C4A C5A O1A . . . . 172.0(10) y
    S1A C4A C5A O1A . . . . -8.1(12) ?
    C3A C4A C5A N1A . . . . -8.0(15) ?
    S1A C4A C5A N1A . . . . 171.9(6) ?
    N1A C6A C7A O2A . . . . -67.0(8) ?
    N1A C6A C7A C8A . . . . 177.1(6) ?
    O2A C7A C8A N2A . . . . 5.4(7) ?
    C6A C7A C8A N2A . . . . 124.3(6) ?
    C15A C10A C11A C12A . . . . -2.2(13) ?
    N2A C10A C11A C12A . . . . 178.0(8) ?
    C10A C11A C12A C13A . . . . 1.1(13) ?
    C11A C12A C13A C14A . . . . 1.0(12) ?
    C11A C12A C13A N3A . . . . -173.7(8) ?
    C12A C13A C14A C15A . . . . -2.0(12) ?
    N3A C13A C14A C15A . . . . 172.7(8) ?
    C11A C10A C15A C14A . . . . 1.2(12) ?
    N2A C10A C15A C14A . . . . -179.0(7) ?
    C13A C14A C15A C10A . . . . 1.0(12) ?
    N3A C16A C17A O4A . . . . 54.0(11) ?
    O4A C18A C19A O5A . . . . 173.5(8) ?
    O4A C18A C19A N3A . . . . -8.2(11) ?
    S1B C1B C2B C3B . . . . -1.8(10) ?
    Cl1B C1B C2B C3B . . . . -179.5(6) ?
    C1B C2B C3B C4B . . . . 1.1(11) ?
    C2B C3B C4B C5B . . . . 176.6(8) ?
    C2B C3B C4B S1B . . . . 0.1(10) ?
    C3B C4B C5B O1B . . . . -169.2(9) y
    S1B C4B C5B O1B . . . . 7.1(11) ?
    C3B C4B C5B N1B . . . . 7.7(13) ?
    S1B C4B C5B N1B . . . . -176.0(6) ?
    N1B C6B C7B O2B . . . . -59.1(9) ?
    N1B C6B C7B C8B . . . . -173.0(6) ?
    O2B C7B C8B N2B . . . . 23.1(7) ?
    C6B C7B C8B N2B . . . . 142.1(6) ?
    C15B C10B C11B C12B . . . . 1.5(11) ?
    N2B C10B C11B C12B . . . . -172.1(7) ?
    C10B C11B C12B C13B . . . . -0.8(13) ?
    C11B C12B C13B C14B . . . . -0.7(12) ?
    C11B C12B C13B N3B . . . . 176.6(7) ?
    C12B C13B C14B C15B . . . . 1.4(11) ?
    N3B C13B C14B C15B . . . . -175.9(7) ?
    C11B C10B C15B C14B . . . . -0.8(10) ?
    N2B C10B C15B C14B . . . . 172.8(7) ?
    C13B C14B C15B C10B . . . . -0.6(11) ?
    N3B C16B C17B O4B . . . . -53.3(11) ?
    O4B C18B C19B O5B . . . . -167.4(7) ?
    O4B C18B C19B N3B . . . . 10.9(10) ?
    O1A C5A N1A C6A . . . . -4.0(13) y
    C4A C5A N1A C6A . . . . 176.0(6) y
    C7A C6A N1A C5A . . . . -171.1(7) y
    O3A C9A N2A C10A . . . . -4.6(13) ?
    O2A C9A N2A C10A . . . . 174.9(6) ?
    O3A C9A N2A C8A . . . . 176.3(8) ?
    O2A C9A N2A C8A . . . . -4.2(8) ?
    C15A C10A N2A C9A . . . . -18.4(11) ?
    C11A C10A N2A C9A . . . . 161.4(8) ?
    C15A C10A N2A C8A . . . . 160.6(7) ?
    C11A C10A N2A C8A . . . . -19.5(10) ?
    C7A C8A N2A C9A . . . . -1.0(8) ?
    C7A C8A N2A C10A . . . . 179.8(6) ?
    O5A C19A N3A C13A . . . . -4.1(12) ?
    C18A C19A N3A C13A . . . . 177.6(8) ?
    O5A C19A N3A C16A . . . . 175.3(9) ?
    C18A C19A N3A C16A . . . . -2.9(12) ?
    C12A C13A N3A C19A . . . . -117.5(9) ?
    C14A C13A N3A C19A . . . . 67.9(10) ?
    C12A C13A N3A C16A . . . . 63.0(11) ?
    C14A C13A N3A C16A . . . . -111.6(10) ?
    C17A C16A N3A C19A . . . . -19.1(12) ?
    C17A C16A N3A C13A . . . . 160.4(7) ?
    O1B C5B N1B C6B . . . . 10.8(13) y
    C4B C5B N1B C6B . . . . -166.0(7) y
    C7B C6B N1B C5B . . . . -106.8(9) y
    O3B C9B N2B C10B . . . . 7.6(12) ?
    O2B C9B N2B C10B . . . . -176.3(6) ?
    O3B C9B N2B C8B . . . . -168.0(8) ?
    O2B C9B N2B C8B . . . . 8.1(8) ?
    C11B C10B N2B C9B . . . . -157.4(7) ?
    C15B C10B N2B C9B . . . . 29.2(11) ?
    C11B C10B N2B C8B . . . . 17.8(11) ?
    C15B C10B N2B C8B . . . . -155.6(7) ?
    C7B C8B N2B C9B . . . . -20.0(8) ?
    C7B C8B N2B C10B . . . . 164.2(6) ?
    O5B C19B N3B C13B . . . . 0.8(12) ?
    C18B C19B N3B C13B . . . . -177.4(7) ?
    O5B C19B N3B C16B . . . . -179.3(9) ?
    C18B C19B N3B C16B . . . . 2.5(12) ?
    C12B C13B N3B C19B . . . . 114.8(9) ?
    C14B C13B N3B C19B . . . . -67.9(10) ?
    C12B C13B N3B C16B . . . . -65.2(10) ?
    C14B C13B N3B C16B . . . . 112.2(9) ?
    C17B C16B N3B C19B . . . . 18.5(13) ?
    C17B C16B N3B C13B . . . . -161.5(8) ?
    O3A C9A O2A C7A . . . . -172.5(7) ?
    N2A C9A O2A C7A . . . . 8.0(8) ?
    C6A C7A O2A C9A . . . . -129.8(6) ?
    C8A C7A O2A C9A . . . . -8.2(8) ?
    C16A C17A O4A C18A . . . . -67.0(11) ?
    C19A C18A O4A C17A . . . . 44.0(11) ?
    O3B C9B O2B C7B . . . . -175.1(6) ?
    N2B C9B O2B C7B . . . . 8.5(7) ?
    C6B C7B O2B C9B . . . . -139.8(6) ?
    C8B C7B O2B C9B . . . . -20.3(7) ?
    C16B C17B O4B C18B . . . . 68.4(10) ?
    C19B C18B O4B C17B . . . . -46.9(9) ?
    C2A C1A S1A C4A . . . . 0.4(7) ?
    Cl1A C1A S1A C4A . . . . 179.5(5) ?
    C3A C4A S1A C1A . . . . -0.2(7) ?
    C5A C4A S1A C1A . . . . 179.8(6) ?
    C2B C1B S1B C4B . . . . 1.6(7) ?
    Cl1B C1B S1B C4B . . . . 179.4(5) ?
    C3B C4B S1B C1B . . . . -0.9(7) ?
    C5B C4B S1B C1B . . . . -178.0(6) ?
loop_
    _geom_hbond_atom_site_label_D
    _geom_hbond_atom_site_label_H
    _geom_hbond_atom_site_label_A
    _geom_hbond_site_symmetry_A
    _geom_hbond_distance_DH
    _geom_hbond_distance_HA
    _geom_hbond_distance_DA
    _geom_hbond_angle_DHA
    N1A H1A O3B . 0.86 2.16 3.008(11) 169
    N1B H1B O3A . 0.86 2.22 3.016(11) 153
    C3A H3A O3B . 0.93 2.48 3.357(11) 157
    C6B H6B1 O5A 1_455 0.97 2.41 3.227(10) 141
    C7A H7A O5B 1_655 0.98 2.41 3.288(8) 149
    C8A H8A2 O1B 1_565 0.97 2.52 3.459(11) 163
    C8B H8B1 O1A 1_545 0.97 2.15 2.961(12) 140
