# Supplementary material for: Crystal structure of (S)-5-chloro-N-({2-oxo-3-[4-(3-oxomorpholin-4-yl)phen­yl]oxazolidin-5-yl}meth­yl)thio­phene-2-carboxamide
Source: Acta Crystallogr E Crystallogr Commun. 2018 Jan 1;74(Pt 1):51–4. doi: 10.1107/S2056989017017819 (PMC5778484; doi:10.1107/S2056989017017819)
Supplement: Supplementary file 2 [file e-74-00051-Isup2.hkl]

#
# h,k,l, Fc-squared, Fo-squared, sigma(Fo-squared) and status flag
#
data_I
_shelx_title ' rivar in P 1'
_shelx_refln_list_code          4
_shelx_F_calc_maximum      196.46
_exptl_crystal_F_000       452.00
_reflns_d_resolution_high  0.8107
 
loop_
 _symmetry_equiv_pos_as_xyz
 'x, y, z'
 
_cell_length_a     9.0184
_cell_length_b    10.9980
_cell_length_c    11.2386
_cell_angle_alpha  63.426
_cell_angle_beta   74.414
_cell_angle_gamma  78.144
 
_shelx_F_squared_multiplier     1.000
 
loop_
 _refln_index_h
 _refln_index_k
 _refln_index_l
 _refln_F_squared_calc
 _refln_F_squared_meas
 _refln_F_squared_sigma
 _refln_observed_status
  -5  -9 -13       14.40       11.88     11.07 o
  -4  -9 -13        4.13        6.65      7.09 o
  -3  -9 -13        2.82        1.62      6.75 o
  -2  -9 -13        3.71        1.32      6.84 o
  -1  -9 -13        0.62       -1.85      9.04 o
  -6  -8 -13       53.53       42.29     28.99 o
  -5  -8 -13        1.95        6.84      8.19 o
  -4  -8 -13        0.10       -0.41      4.83 o
  -3  -8 -13       10.88       -1.48      5.50 o
  -2  -8 -13        2.54       -0.18      5.15 o
  -1  -8 -13        8.74       -0.09      4.59 o
   0  -8 -13        6.24        9.67      6.61 o
  -6  -7 -13       16.25       22.48     19.87 o
  -5  -7 -13       16.99       11.86     13.21 o
  -4  -7 -13        6.87       -0.37      4.83 o
  -3  -7 -13       11.44        1.09      6.40 o
  -2  -7 -13       17.10        1.61      5.35 o
  -1  -7 -13        8.99        0.50      5.31 o
   0  -7 -13       12.86       16.63      6.52 o
  -6  -6 -13       26.92       25.82     12.86 o
  -5  -6 -13        2.69        5.33      9.25 o
  -4  -6 -13       12.66        0.34      6.43 o
  -3  -6 -13       42.74       -0.25     10.23 o
  -2  -6 -13        5.41       -0.52      4.59 o
  -1  -6 -13        2.88       -1.00      5.73 o
   0  -6 -13        0.46       10.36      6.25 o
  -6  -5 -13        1.61       -2.33      9.25 o
  -5  -5 -13       13.03       24.44     12.68 o
  -4  -5 -13        0.50        0.37      6.89 o
  -3  -5 -13        8.69       -1.50     13.04 o
  -2  -5 -13       27.02        0.29      3.72 o
  -1  -5 -13        1.93        0.15      2.70 o
   0  -5 -13       11.33       11.70      6.02 o
  -6  -4 -13        4.60       17.15     12.83 o
  -5  -4 -13        8.65        5.85      6.52 o
  -4  -4 -13       12.36        0.44      2.88 o
  -3  -4 -13       27.53       34.44     20.10 o
  -2  -4 -13       12.87       -0.14      2.93 o
  -1  -4 -13        1.81       -0.09      3.98 o
   0  -4 -13        0.83        7.24     13.63 o
  -5  -3 -13        0.30       -0.17      3.33 o
  -4  -3 -13        8.35       -0.84      5.19 o
  -3  -3 -13        1.47        0.46      3.57 o
  -2  -3 -13       24.99        0.12      4.99 o
  -1  -3 -13        3.31       11.45     21.53 o
   0  -3 -13        1.75       -0.63      3.75 o
  -4  -2 -13        0.10        0.00      3.38 o
  -3  -2 -13        0.32        0.17      4.59 o
  -2  -2 -13        6.88       -0.44      3.93 o
  -1  -2 -13        7.77       -4.00      6.49 o
  -4 -11 -12        0.13        0.09      5.15 o
  -3 -11 -12        9.34       -0.22      5.84 o
  -2 -11 -12        1.46        0.66      5.35 o
  -6 -10 -12        4.16       -0.34      4.67 o
  -5 -10 -12        0.88       -1.63      5.68 o
  -4 -10 -12       55.60       28.08     33.77 o
  -3 -10 -12       12.79       -0.90      5.30 o
  -2 -10 -12       22.38        2.82      5.89 o
  -1 -10 -12        7.95        0.26      4.52 o
   0 -10 -12        0.62       -1.05      8.37 o
  -7  -9 -12       14.46        9.89     11.94 o
  -6  -9 -12       18.86        8.83      7.95 o
  -5  -9 -12        4.85       -0.90      5.08 o
  -4  -9 -12        0.51        0.61      5.99 o
  -3  -9 -12        5.53       -0.89      5.83 o
  -2  -9 -12        6.32       -1.19      6.27 o
  -1  -9 -12       70.11       63.67     41.62 o
   0  -9 -12        1.90        0.28      4.83 o
   1  -9 -12        3.22       13.68      6.68 o
  -7  -8 -12        7.62        4.24      7.47 o
  -6  -8 -12       21.75       14.94     15.54 o
  -5  -8 -12        2.81        3.81      5.77 o
  -4  -8 -12        0.59       -4.57      6.00 o
  -3  -8 -12       24.98       -0.06      4.57 o
  -2  -8 -12       17.11        0.66      5.45 o
  -1  -8 -12        0.73       -1.94      5.01 o
   0  -8 -12        1.83        0.05      4.09 o
   1  -8 -12        5.30        9.20      5.97 o
  -7  -7 -12        2.45       -0.35      4.52 o
  -6  -7 -12       21.76        9.11     10.08 o
  -5  -7 -12       11.00        3.98      5.95 o
  -4  -7 -12        8.95        3.15      5.60 o
  -3  -7 -12       14.86       -0.31      5.05 o
  -2  -7 -12        3.59        1.62      5.84 o
  -1  -7 -12        0.69        1.02      5.23 o
   0  -7 -12       56.06       63.56     41.55 o
   1  -7 -12       11.01       32.15      7.04 o
   2  -7 -12        1.29       19.15      6.16 o
  -7  -6 -12       18.98       27.84     11.97 o
  -6  -6 -12       74.36       99.36     14.67 o
  -5  -6 -12       10.67        8.84      3.75 o
  -4  -6 -12        8.77        4.32      2.62 o
  -3  -6 -12       12.00        7.30      4.72 o
  -2  -6 -12        1.63        0.83      2.00 o
  -1  -6 -12        4.56        0.44      4.89 o
   0  -6 -12       12.33        0.05      3.27 o
   1  -6 -12        4.91        1.20      4.17 o
   2  -6 -12       20.70       46.31      8.41 o
  -7  -5 -12       87.14       98.02     15.87 o
  -6  -5 -12        8.40       17.61     11.18 o
  -5  -5 -12        1.18        2.33      3.61 o
  -4  -5 -12       23.47       22.44     13.08 o
  -3  -5 -12       31.77       31.66     17.98 o
  -2  -5 -12        5.51        3.26      2.80 o
  -1  -5 -12        2.32        2.70      2.80 o
   0  -5 -12        1.24       -0.35      2.62 o
   1  -5 -12       25.12       23.11      7.30 o
   2  -5 -12        0.54        1.81      6.12 o
  -7  -4 -12        3.71       -0.55      7.62 o
  -6  -4 -12       73.17       77.37     14.79 o
  -5  -4 -12        6.21       16.84     10.93 o
  -4  -4 -12       45.63       55.24     11.06 o
  -3  -4 -12      147.19      145.40      7.41 o
  -2  -4 -12       62.96       60.97     34.14 o
  -1  -4 -12        2.36        0.25      2.60 o
   0  -4 -12        0.68        3.97      5.57 o
   1  -4 -12        2.53        3.29      3.62 o
   2  -4 -12        7.74       11.67      5.15 o
  -7  -3 -12        2.54        5.45     10.47 o
  -6  -3 -12        0.79      -10.75     11.33 o
  -5  -3 -12       25.09       24.71     12.43 o
  -4  -3 -12       13.08        0.43      3.54 o
  -3  -3 -12        5.86        0.33      2.87 o
  -2  -3 -12       46.24       46.20     27.26 o
  -1  -3 -12        4.00       -0.26      3.71 o
   0  -3 -12       35.60       38.64      5.77 o
   1  -3 -12        5.27        5.50      6.25 o
   2  -3 -12        1.87        7.23      7.21 o
  -6  -2 -12        8.93       22.05     11.76 o
  -5  -2 -12       18.86       17.00     12.31 o
  -4  -2 -12        1.21        0.13      5.15 o
  -3  -2 -12       23.74        0.34      6.95 o
  -2  -2 -12      120.95      129.69      9.07 o
  -1  -2 -12        7.64       -0.17      3.19 o
   0  -2 -12        7.99       10.05     11.87 o
   1  -2 -12        0.18        2.89      5.53 o
   2  -2 -12        0.89       11.85     16.95 o
  -6  -1 -12        3.36        5.05     14.67 o
  -5  -1 -12        0.67        0.77      8.85 o
  -4  -1 -12       17.08       12.36      9.40 o
  -3  -1 -12        1.42        3.48      5.38 o
  -2  -1 -12        8.86        4.62      6.77 o
  -1  -1 -12        3.72        4.66      5.09 o
   0  -1 -12        9.54        7.22      8.47 o
   1  -1 -12       22.13       39.00      8.07 o
  -4   0 -12       14.18        1.64      5.39 o
  -3   0 -12       43.28       44.36     26.41 o
  -2   0 -12        1.69       -0.53      5.50 o
  -1   0 -12        8.40        1.26     12.56 o
   0   0 -12       11.19       14.48      9.43 o
  -4 -12 -11       15.69       -1.78      8.60 o
  -3 -12 -11        3.21       -0.40      7.13 o
  -2 -12 -11        0.91        0.49      7.47 o
  -6 -11 -11       20.76       13.96     10.72 o
  -5 -11 -11        2.88        3.22      7.40 o
  -4 -11 -11       10.11        9.65     10.06 o
  -3 -11 -11        5.89       -0.83      7.53 o
  -2 -11 -11        2.37        0.12      5.85 o
  -1 -11 -11        2.31       -0.64      7.01 o
   0 -11 -11        0.77        0.18      6.06 o
  -7 -10 -11       25.28       17.22      7.42 o
  -6 -10 -11       11.12        6.43      7.01 o
  -5 -10 -11        1.68        1.33      6.37 o
  -4 -10 -11       16.47       16.35      8.94 o
  -3 -10 -11        6.42        6.42      6.39 o
  -2 -10 -11        7.74        0.16      4.85 o
  -1 -10 -11        9.88       -0.58      6.77 o
   0 -10 -11        4.15        0.77      6.55 o
   1 -10 -11        1.15        0.70     10.38 o
  -8  -9 -11        3.23        6.42      7.45 o
  -7  -9 -11       75.86      116.94     12.12 o
  -6  -9 -11       65.40      100.51     14.85 o
  -5  -9 -11       21.93        8.54      7.53 o
  -4  -9 -11       10.51        4.39      9.19 o
  -3  -9 -11        5.55        1.13      4.69 o
  -2  -9 -11        0.15       -0.48      6.83 o
  -1  -9 -11        8.15        2.02      5.16 o
   0  -9 -11        2.10       -0.20      3.83 o
   1  -9 -11       11.30        0.47      4.94 o
   2  -9 -11        2.29        7.35     21.89 o
  -8  -8 -11       44.87       47.44      8.33 o
  -7  -8 -11       37.36       14.66     15.65 o
  -6  -8 -11       10.21        4.64      8.79 o
  -5  -8 -11        1.76        2.63      5.03 o
  -4  -8 -11       19.64       13.86      8.19 o
  -3  -8 -11       60.20       80.57      8.85 o
  -2  -8 -11       42.58       25.86     19.14 o
  -1  -8 -11        0.61       -1.69      4.65 o
   0  -8 -11        4.38        0.77      4.19 o
   1  -8 -11        6.16       17.79      7.49 o
   2  -8 -11        0.36        1.32      5.18 o
   3  -8 -11       11.57       12.62     18.57 o
  -8  -7 -11        5.77        4.79      3.02 o
  -7  -7 -11       42.54       56.42      4.02 o
  -6  -7 -11       30.07       39.05      7.93 o
  -5  -7 -11        7.13        3.79      5.26 o
  -4  -7 -11       19.96       24.97      6.99 o
  -3  -7 -11        0.74        1.02      5.24 o
  -2  -7 -11       19.34       10.69      8.88 o
  -1  -7 -11       71.50       82.34      8.35 o
   0  -7 -11        3.77        7.17      6.42 o
   1  -7 -11       17.82       12.84      6.73 o
   2  -7 -11       39.55       38.80      7.97 o
   3  -7 -11       21.73       37.12     10.23 o
  -8  -6 -11       62.54       88.04     13.20 o
  -7  -6 -11       29.02       10.90      8.85 o
  -6  -6 -11        9.94        8.54     13.35 o
  -5  -6 -11        1.65        2.50      1.95 o
  -4  -6 -11      108.71      125.18     17.58 o
  -3  -6 -11        1.69        0.54      2.52 o
  -2  -6 -11        5.03        7.17      6.69 o
  -1  -6 -11        1.99        5.78      6.20 o
   0  -6 -11       36.64       27.16      6.26 o
   1  -6 -11        7.82       12.22      5.30 o
   2  -6 -11        5.46        6.56      5.53 o
   3  -6 -11       16.01       17.16      7.40 o
  -8  -5 -11       19.59        2.94      7.93 o
  -7  -5 -11       98.13      122.71     23.53 o
  -6  -5 -11        0.76       -3.31      7.72 o
  -5  -5 -11       14.83       26.98      9.89 o
  -4  -5 -11      217.32      246.23     20.14 o
  -3  -5 -11       60.83       69.80      4.43 o
  -2  -5 -11        2.11        1.84      1.96 o
  -1  -5 -11       63.10       23.82     29.24 o
   0  -5 -11       10.48       11.21      2.94 o
   1  -5 -11       41.08       46.95      8.47 o
   2  -5 -11       31.99       25.41      9.59 o
   3  -5 -11        0.53       -1.01      4.06 o
   4  -5 -11        2.38        5.62      3.95 o
  -8  -4 -11        4.76        9.74      9.89 o
  -7  -4 -11       16.89       16.87     16.51 o
  -6  -4 -11       20.27       34.30     11.48 o
  -5  -4 -11       65.50       94.77     13.63 o
  -4  -4 -11        6.47       -0.61      2.41 o
  -3  -4 -11      193.99      225.13      7.61 o
  -2  -4 -11       36.67       17.57     17.67 o
  -1  -4 -11       10.62        2.32      3.85 o
   0  -4 -11        1.21        0.29      3.21 o
   1  -4 -11       20.56       11.18      6.38 o
   2  -4 -11        9.77        4.14      3.95 o
   3  -4 -11       18.46       36.41     16.63 o
   4  -4 -11       13.56        9.99      4.08 o
  -8  -3 -11        3.53        6.77      9.71 o
  -7  -3 -11       38.32       25.24     19.20 o
  -6  -3 -11       16.05       18.34     10.60 o
  -5  -3 -11       25.72       32.25     11.06 o
  -4  -3 -11        9.44        0.21      5.51 o
  -3  -3 -11       37.71       44.29     24.70 o
  -2  -3 -11        2.85        5.68      4.93 o
  -1  -3 -11       15.77       12.26      4.02 o
   0  -3 -11        5.54        6.72      3.87 o
   1  -3 -11        1.15        0.93      3.85 o
   2  -3 -11        5.64        3.38      3.10 o
   3  -3 -11        3.50        1.63      2.79 o
   4  -3 -11       11.52        6.03      4.60 o
  -8  -2 -11        0.06       -4.90      8.94 o
  -7  -2 -11       10.41        8.11     14.39 o
  -6  -2 -11       22.69       31.17     11.58 o
  -5  -2 -11       10.40       22.02     16.32 o
  -4  -2 -11        5.55        0.52      8.88 o
  -3  -2 -11        6.48       -1.70      5.69 o
  -2  -2 -11       12.50       11.96      5.09 o
  -1  -2 -11        0.12       -1.02      3.78 o
   0  -2 -11       24.84       21.79      5.91 o
   1  -2 -11        7.85       10.93      7.41 o
   2  -2 -11        2.81        2.11      3.70 o
   3  -2 -11        0.13       -3.08      3.41 o
  -7  -1 -11       15.30       35.83     17.88 o
  -6  -1 -11       11.18       12.62     10.41 o
  -5  -1 -11        0.11       -0.24     14.36 o
  -4  -1 -11        0.84        0.70      9.55 o
  -3  -1 -11       12.28        7.01      6.61 o
  -2  -1 -11       15.43        6.78      5.83 o
  -1  -1 -11        3.32       -1.11      2.76 o
   0  -1 -11       42.82       30.57      6.17 o
   1  -1 -11        9.00        8.96      6.10 o
   2  -1 -11        5.41        3.26      4.28 o
   3  -1 -11        1.38        3.20      4.04 o
  -6   0 -11       41.25       51.51     13.78 o
  -5   0 -11        0.02        1.32      9.74 o
  -4   0 -11        1.73       -1.35     15.56 o
  -3   0 -11       29.15       12.52     10.70 o
  -2   0 -11       30.04        5.89      7.26 o
  -1   0 -11       27.92       10.42      9.13 o
   0   0 -11        8.51       15.46     10.67 o
   1   0 -11        3.38        5.60      4.85 o
   2   0 -11       12.11       26.34      6.94 o
  -5   1 -11       36.86       52.34     15.44 o
  -4   1 -11        2.10       -3.03     17.27 o
  -3   1 -11       11.97        1.51      5.72 o
  -2   1 -11       33.11        0.61      4.51 o
  -1   1 -11        8.23        0.13      7.08 o
   0   1 -11        5.69       10.51     14.19 o
   1   1 -11       19.51       20.82      7.90 o
   2   1 -11        6.13        9.17      6.65 o
  -4   2 -11        1.42        6.09     14.61 o
  -3   2 -11       48.07       -0.41     10.01 o
  -2   2 -11        3.21       -2.13      6.81 o
  -1   2 -11       12.47       10.98     13.96 o
   0   2 -11        1.71        9.07      9.26 o
  -5 -12 -10       32.58       -0.18      6.31 o
  -4 -12 -10        8.43        0.34     10.84 o
  -3 -12 -10       16.02       -2.02      8.24 o
  -2 -12 -10       42.46        0.06      6.03 o
  -1 -12 -10       14.55        0.49      7.14 o
   0 -12 -10        2.31       -2.24      8.70 o
  -7 -11 -10       82.92       97.78     13.19 o
  -6 -11 -10       47.10       13.79     16.20 o
  -5 -11 -10        8.14        6.22      6.36 o
  -4 -11 -10       30.27        0.12      9.28 o
  -3 -11 -10        1.36        0.03      4.96 o
  -2 -11 -10        2.00       -1.65      7.69 o
  -1 -11 -10        8.85        0.61      6.64 o
   0 -11 -10       39.69        0.40      6.58 o
   1 -11 -10       32.81       -0.95      7.38 o
  -8 -10 -10        8.50       13.78      6.54 o
  -7 -10 -10        8.37       17.01      6.75 o
  -6 -10 -10        6.62        1.05      4.51 o
  -5 -10 -10        4.17       -0.59      4.60 o
  -4 -10 -10        4.20        3.81      6.26 o
  -3 -10 -10       72.98       -0.09      8.33 o
  -2 -10 -10       47.30       -0.49      6.40 o
  -1 -10 -10        6.26       -0.49      6.00 o
   0 -10 -10        2.85        0.49      6.09 o
   1 -10 -10       67.21       89.22     13.11 o
   2 -10 -10       22.42       23.52     10.17 o
  -8  -9 -10        3.29        9.29      5.89 o
  -7  -9 -10       92.11      122.42     11.49 o
  -6  -9 -10        3.19        2.16      5.90 o
  -5  -9 -10       10.51       10.39      5.99 o
  -4  -9 -10       24.76       18.82      7.88 o
  -3  -9 -10        2.30        7.68      7.03 o
  -2  -9 -10      240.68      219.65     16.58 o
  -1  -9 -10        0.13        0.37      9.06 o
   0  -9 -10        5.77       -2.66      7.01 o
   1  -9 -10       21.04        0.92      6.06 o
   2  -9 -10        1.91        1.90      6.25 o
   3  -9 -10        7.98        7.20      6.86 o
  -9  -8 -10       45.22       63.96      5.32 o
  -8  -8 -10        8.69        4.09      3.23 o
  -7  -8 -10       30.78       40.15      3.01 o
  -6  -8 -10        6.02       15.46      4.34 o
  -5  -8 -10        4.10        4.51      6.18 o
  -4  -8 -10       19.23       18.98      7.40 o
  -3  -8 -10       66.28       73.45      8.06 o
  -2  -8 -10        6.87        2.63      5.42 o
  -1  -8 -10       78.50       87.81     12.42 o
   0  -8 -10       47.19       43.81      7.22 o
   1  -8 -10       11.74        8.28      5.33 o
   2  -8 -10       17.92       18.64      6.15 o
   3  -8 -10        1.87        6.92      5.10 o
   4  -8 -10        5.83       11.54      6.25 o
  -9  -7 -10       27.69       17.61      7.12 o
  -8  -7 -10       65.99       77.59      6.25 o
  -7  -7 -10        8.05        2.88      3.22 o
  -6  -7 -10       31.61       27.12      3.46 o
  -5  -7 -10       74.29       84.57      9.50 o
  -4  -7 -10        7.55        3.33      7.53 o
  -3  -7 -10        8.85        4.95      5.02 o
  -2  -7 -10       15.49       11.16      8.59 o
  -1  -7 -10      113.12      126.73      8.69 o
   0  -7 -10       28.81       47.02     10.76 o
   1  -7 -10       62.21       81.38      7.38 o
   2  -7 -10        5.23        3.50      5.18 o
   3  -7 -10       24.57       25.37      5.81 o
   4  -7 -10        4.84        7.93      4.96 o
  -9  -6 -10        5.50        6.34      5.27 o
  -8  -6 -10       29.58       21.97     16.92 o
  -7  -6 -10       85.33       97.46      5.52 o
  -6  -6 -10       76.90       78.02     11.95 o
  -5  -6 -10       59.40       72.77     11.33 o
  -4  -6 -10        8.67       13.25      2.00 o
  -3  -6 -10       49.85       60.55      8.61 o
  -2  -6 -10        1.40        2.32      5.03 o
  -1  -6 -10        0.69        1.47      3.91 o
   0  -6 -10       57.70       77.18      8.51 o
   1  -6 -10        9.84        9.71      5.67 o
   2  -6 -10        4.23        5.70      3.98 o
   3  -6 -10        1.56        3.05      4.10 o
   4  -6 -10        0.24       -1.00      5.63 o
  -9  -5 -10       20.04       -2.05      6.98 o
  -8  -5 -10       58.71       66.16     11.36 o
  -7  -5 -10        1.06        5.08      7.59 o
  -6  -5 -10       33.00       41.83     10.01 o
  -5  -5 -10       65.48       97.53     12.22 o
  -4  -5 -10       20.35        6.73     12.75 o
  -3  -5 -10      115.41      125.90      4.29 o
  -2  -5 -10       13.51       16.24      3.25 o
  -1  -5 -10       26.07       29.20     10.22 o
   0  -5 -10        1.83       -0.73      1.53 o
   1  -5 -10        9.02        5.29      4.10 o
   2  -5 -10        5.30        6.21      4.85 o
   3  -5 -10        6.49        6.05      4.47 o
   4  -5 -10        8.81        7.05      4.83 o
   5  -5 -10        1.62        1.25      3.71 o
  -9  -4 -10       28.21       -1.62      7.10 o
  -8  -4 -10       35.72       61.37     11.73 o
  -7  -4 -10       68.22       74.58     11.73 o
  -6  -4 -10      125.98      146.48     13.85 o
  -5  -4 -10       17.97       21.22     14.82 o
  -4  -4 -10      286.24      303.60     16.83 o
  -3  -4 -10       95.49      113.64      9.05 o
  -2  -4 -10        3.70        7.81      3.34 o
  -1  -4 -10       36.67       25.60      4.83 o
   0  -4 -10       81.47       88.12     21.15 o
   1  -4 -10       27.44       29.07      3.87 o
   2  -4 -10       36.45       34.91      8.44 o
   3  -4 -10       22.12       18.94      5.52 o
   4  -4 -10        4.77        7.18      4.24 o
   5  -4 -10        1.00        1.15      3.36 o
  -9  -3 -10        4.28       -0.64      6.46 o
  -8  -3 -10        7.94       -0.37      5.97 o
  -7  -3 -10      114.09       90.95     13.97 o
  -6  -3 -10       13.88       19.66     14.15 o
  -5  -3 -10       33.43       49.52     10.47 o
  -4  -3 -10        8.58        7.17      7.96 o
  -3  -3 -10       34.26       47.73      8.67 o
  -2  -3 -10        7.27        5.56      4.90 o
  -1  -3 -10       32.09       27.96      6.29 o
   0  -3 -10       34.84       34.72      5.93 o
   1  -3 -10        6.40        9.04      4.68 o
   2  -3 -10        4.94        3.25      2.75 o
   3  -3 -10        2.53        1.71      2.87 o
   4  -3 -10        5.98        6.92      4.23 o
   5  -3 -10        4.92        1.81      2.75 o
  -9  -2 -10        0.54        1.44      6.71 o
  -8  -2 -10       21.70       17.70      9.95 o
  -7  -2 -10       28.77       32.55     10.14 o
  -6  -2 -10       69.44      104.54     20.46 o
  -5  -2 -10        0.13       -3.80      7.47 o
  -4  -2 -10       34.37       38.83     17.36 o
  -3  -2 -10      629.01      636.22     24.56 o
  -2  -2 -10       64.15       91.62      7.84 o
  -1  -2 -10       13.38       12.60      5.66 o
   0  -2 -10       17.49       13.91      6.84 o
   1  -2 -10       13.70       16.04      4.38 o
   2  -2 -10       12.12       10.71      5.06 o
   3  -2 -10        3.75        1.78      2.83 o
   4  -2 -10       27.15       24.42      3.67 o
   5  -2 -10       11.71        5.89      3.25 o
  -8  -1 -10        1.10        3.67      8.24 o
  -7  -1 -10        7.76       21.01     16.23 o
  -6  -1 -10       32.20       47.25     10.99 o
  -5  -1 -10       45.60       56.75     11.98 o
  -4  -1 -10      125.04      142.86     14.92 o
  -3  -1 -10      175.27      219.81     23.63 o
  -2  -1 -10        7.16       12.00      4.58 o
  -1  -1 -10        3.57        9.36      6.00 o
   0  -1 -10        3.30        3.98      4.61 o
   1  -1 -10       11.50       11.16      4.46 o
   2  -1 -10        2.63        0.89      5.23 o
   3  -1 -10       10.36        8.15      4.21 o
   4  -1 -10        8.73        5.81      3.42 o
  -8   0 -10       12.83       13.17     10.29 o
  -7   0 -10        0.71        5.27     14.02 o
  -6   0 -10        1.10        2.88      8.48 o
  -5   0 -10        4.03       -7.59     13.50 o
  -4   0 -10       59.46       88.00     13.20 o
  -3   0 -10       22.79        0.43      9.86 o
  -2   0 -10       62.34       58.43     10.75 o
  -1   0 -10       28.03       23.68      6.51 o
   0   0 -10       52.21       59.11      7.91 o
   1   0 -10        4.79        5.96      4.60 o
   2   0 -10        2.22        2.08      3.82 o
   3   0 -10        0.38       -0.01      2.30 o
   4   0 -10        3.30        2.33      5.52 o
  -7   1 -10       41.64       50.50     20.52 o
  -6   1 -10       14.89       25.20     11.42 o
  -5   1 -10        3.25       -1.13     13.23 o
  -4   1 -10       62.63       74.61     14.61 o
  -3   1 -10       40.04       -1.01     10.87 o
  -2   1 -10       74.38       83.62     10.37 o
  -1   1 -10       32.89       54.08      9.57 o
   0   1 -10       16.62       16.37      5.74 o
   1   1 -10        0.13       -2.62      4.16 o
   2   1 -10        5.65        9.81      5.93 o
   3   1 -10        4.45        7.58     12.88 o
  -6   2 -10       10.12       12.25     11.48 o
  -5   2 -10        6.37       16.05     21.16 o
  -4   2 -10        4.01       -2.39      8.11 o
  -3   2 -10      106.85      106.94     16.14 o
  -2   2 -10        1.44        1.46      5.32 o
  -1   2 -10        9.69        2.24      4.51 o
   0   2 -10        7.22       10.65     10.79 o
   1   2 -10        3.89        0.18      6.90 o
   2   2 -10       10.39        1.18      5.31 o
   3   2 -10        4.85        7.57      9.37 o
  -5   3 -10       16.76       30.04     14.82 o
  -4   3 -10        4.56       -2.76     15.43 o
  -3   3 -10        2.05        4.53      9.34 o
  -2   3 -10       14.90        0.83      7.09 o
  -1   3 -10       13.05        1.28      6.56 o
   0   3 -10        2.83        5.55      7.62 o
   1   3 -10        3.00        9.37      7.73 o
   2   3 -10        0.55        4.04      6.26 o
  -2   4 -10        0.91       -2.85      7.58 o
  -1   4 -10       16.84        3.68      9.39 o
  -4 -13  -9        3.11        0.37      7.23 o
  -3 -13  -9        5.50        1.16     13.29 o
  -2 -13  -9        4.89       -0.80      7.84 o
  -6 -12  -9        7.89        1.59      7.44 o
  -5 -12  -9        5.62        0.46      6.61 o
  -4 -12  -9        2.16        0.61      6.77 o
  -3 -12  -9        2.58        0.52     10.87 o
  -2 -12  -9        7.94        0.15      6.31 o
  -1 -12  -9        0.28        0.06      5.91 o
   0 -12  -9        9.97        0.83      7.23 o
  -7 -11  -9       12.95        5.92      5.60 o
  -6 -11  -9       38.84       36.85     29.32 o
  -5 -11  -9        6.55       -0.03      4.65 o
  -4 -11  -9       19.60        0.77      6.40 o
  -3 -11  -9       31.02       -0.58     10.50 o
  -2 -11  -9        7.97        0.28      5.91 o
  -1 -11  -9        7.99        0.67      6.74 o
   0 -11  -9        9.77       -0.03      5.02 o
   1 -11  -9        7.06        0.34      9.71 o
   2 -11  -9       18.17       -0.52     10.14 o
  -8 -10  -9        2.34        3.02      5.69 o
  -7 -10  -9        6.39        4.25      6.09 o
  -6 -10  -9        6.38        3.97      8.28 o
  -5 -10  -9       47.26       59.88     11.39 o
  -4 -10  -9       13.44       18.53      9.16 o
  -3 -10  -9       13.19       15.50      9.13 o
  -2 -10  -9       45.21       55.31     11.52 o
  -1 -10  -9        4.92        8.57      8.42 o
   0 -10  -9        8.35        0.61      6.22 o
   1 -10  -9       21.60        0.46      9.49 o
   2 -10  -9       10.07       -0.70     13.50 o
   3 -10  -9       17.83       23.33     13.57 o
  -9  -9  -9       12.97       13.47      5.83 o
  -8  -9  -9       82.58      106.74      5.79 o
  -7  -9  -9      141.81      155.48     11.14 o
  -6  -9  -9       55.04       57.32      8.82 o
  -5  -9  -9       38.87       65.65      9.20 o
  -4  -9  -9        0.25        4.99      7.20 o
  -3  -9  -9        6.25        1.53      6.03 o
  -2  -9  -9        6.20       10.17     12.89 o
  -1  -9  -9        8.39        9.25      8.11 o
   0  -9  -9        1.73       -0.46      5.30 o
   1  -9  -9        3.63        2.39     10.47 o
   2  -9  -9       20.65       10.32     14.48 o
   3  -9  -9        3.22        6.98     10.78 o
   4  -9  -9        2.31       25.57      8.15 o
  -9  -8  -9        7.55        4.07      4.00 o
  -8  -8  -9       28.10       36.85      4.98 o
  -7  -8  -9       47.95       54.82      4.67 o
  -6  -8  -9       91.73      101.44      4.16 o
  -5  -8  -9       44.68       59.41      7.01 o
  -4  -8  -9       75.45       73.48     15.96 o
  -3  -8  -9       52.16       42.26      6.79 o
  -2  -8  -9       36.75       44.10      9.65 o
  -1  -8  -9       32.47       39.54      9.65 o
   0  -8  -9       12.90       15.65     12.77 o
   1  -8  -9       36.13       35.46     14.70 o
   2  -8  -9      256.48      277.71     22.47 o
   3  -8  -9        1.89        0.43      8.73 o
   4  -8  -9       31.12       31.21      8.39 o
  -9  -7  -9        7.40        6.21      4.42 o
  -8  -7  -9       18.62       23.22      4.75 o
  -7  -7  -9      106.39      105.65      6.42 o
  -6  -7  -9        7.34       10.14      2.25 o
  -5  -7  -9       64.69       71.40      4.27 o
  -4  -7  -9      141.04      176.74     15.01 o
  -3  -7  -9        3.93        2.44      4.14 o
  -2  -7  -9      151.25      173.18      9.09 o
  -1  -7  -9      130.06      147.12     10.44 o
   0  -7  -9        9.91        9.58      6.77 o
   1  -7  -9       65.30       52.62      9.56 o
   2  -7  -9      101.01      165.21     17.86 o
   3  -7  -9       13.49        6.68      8.79 o
   4  -7  -9       14.44       10.60      4.72 o
   5  -7  -9        9.07        7.12      5.08 o
 -10  -6  -9       45.06       43.78     27.96 o
  -9  -6  -9       81.34       86.46      9.97 o
  -8  -6  -9       48.76       73.69      5.66 o
  -7  -6  -9        9.42       11.61      5.37 o
  -6  -6  -9       25.48       35.27      4.94 o
  -5  -6  -9      827.00      939.88     17.30 o
  -4  -6  -9       48.24       59.16      6.08 o
  -3  -6  -9      111.38      100.38      7.56 o
  -2  -6  -9       31.64       39.44      9.57 o
  -1  -6  -9       97.30       89.33      7.10 o
   0  -6  -9        6.55       14.97      4.82 o
   1  -6  -9       37.69       45.52      6.68 o
   2  -6  -9       26.98       45.09      7.87 o
   3  -6  -9       65.40       83.43      7.64 o
   4  -6  -9        7.47        5.69      3.68 o
   5  -6  -9       21.28       22.12      7.03 o
 -10  -5  -9       14.41        0.40      4.99 o
  -9  -5  -9        9.36        6.09      5.56 o
  -8  -5  -9      137.43      161.83     20.13 o
  -7  -5  -9       43.42       58.19     15.37 o
  -6  -5  -9       36.58       31.15     14.27 o
  -5  -5  -9      334.11      366.67     17.85 o
  -4  -5  -9       46.14       63.06      9.77 o
  -3  -5  -9      148.21      161.56      3.95 o
  -2  -5  -9       94.44       93.47      3.94 o
  -1  -5  -9        6.44        8.38      1.62 o
   0  -5  -9      105.41      103.31      8.14 o
   1  -5  -9      202.08      227.87     15.78 o
   2  -5  -9        3.24        5.64      3.42 o
   3  -5  -9       23.78       31.19      4.86 o
   4  -5  -9        1.96        3.35      3.34 o
   5  -5  -9        3.04        1.63      2.81 o
   6  -5  -9        0.53        0.64      2.61 o
 -10  -4  -9        3.69        0.86      5.57 o
  -9  -4  -9        6.07        1.56      9.58 o
  -8  -4  -9       25.42       29.74     14.85 o
  -7  -4  -9       16.06       17.42     13.05 o
  -6  -4  -9      138.07      148.97     12.90 o
  -5  -4  -9      121.85      118.36     11.70 o
  -4  -4  -9      391.74      411.77     18.38 o
  -3  -4  -9       23.17       25.61      3.00 o
  -2  -4  -9      122.84      124.10      6.09 o
  -1  -4  -9       12.17       16.43      3.78 o
   0  -4  -9       29.10       28.95      3.51 o
   1  -4  -9       64.75       67.26      5.23 o
   2  -4  -9        1.02        1.07      3.56 o
   3  -4  -9        4.25        5.44      3.42 o
   4  -4  -9       17.90       32.61      7.50 o
   5  -4  -9        0.05       -1.15      2.45 o
  -9  -3  -9        3.64       -1.44      6.12 o
  -8  -3  -9        0.22        8.70      7.66 o
  -7  -3  -9       32.29       28.97      9.03 o
  -6  -3  -9        8.41       11.88      7.59 o
  -5  -3  -9       43.34       39.14      9.71 o
  -4  -3  -9       52.00       49.68     10.02 o
  -3  -3  -9       49.01       48.48      9.28 o
  -2  -3  -9        3.96        3.50      3.60 o
  -1  -3  -9       81.76       93.48     12.71 o
   0  -3  -9       34.90       47.94      5.73 o
   1  -3  -9       70.94       69.58     10.37 o
   2  -3  -9       20.69       16.70      4.04 o
   3  -3  -9       29.24       25.19      6.40 o
   4  -3  -9       29.76       31.02      7.38 o
   5  -3  -9       36.63       40.13      6.05 o
  -9  -2  -9        1.97        2.76      6.00 o
  -8  -2  -9       80.14       73.18     11.70 o
  -7  -2  -9        5.19       16.54      8.57 o
  -6  -2  -9      111.53       98.06     12.78 o
  -5  -2  -9      113.44      119.67     12.16 o
  -4  -2  -9       68.67       80.96     11.27 o
  -3  -2  -9       11.08        3.77     10.38 o
  -2  -2  -9       29.88       18.72     15.45 o
  -1  -2  -9       70.06       77.15     10.60 o
   0  -2  -9      118.63      119.16      6.21 o
   1  -2  -9       23.72       24.88      5.28 o
   2  -2  -9        2.01        1.75      3.58 o
   3  -2  -9        3.40        3.79      2.75 o
   4  -2  -9        7.06        6.44      2.71 o
   5  -2  -9       19.58       16.59      3.85 o
  -9  -1  -9        6.11        2.42      6.74 o
  -8  -1  -9       16.46       -0.28      5.45 o
  -7  -1  -9       95.45      116.07     13.57 o
  -6  -1  -9       57.39       38.25     16.81 o
  -5  -1  -9        0.09        2.73      6.92 o
  -4  -1  -9       35.12       33.57     16.94 o
  -3  -1  -9       12.59       14.64      7.93 o
  -2  -1  -9       28.46       37.13      5.22 o
  -1  -1  -9       61.68       79.46     16.23 o
   0  -1  -9       39.64       60.34      7.53 o
   1  -1  -9      100.32      126.39     22.67 o
   2  -1  -9       13.85       10.71      4.77 o
   3  -1  -9       15.91       10.96      5.07 o
   4  -1  -9       11.52        9.79      3.52 o
   5  -1  -9       17.66       13.33      3.48 o
  -8   0  -9        0.57        0.34      4.59 o
  -7   0  -9       92.52       81.48     13.81 o
  -6   0  -9       55.75       81.75     12.96 o
  -5   0  -9       22.47       18.53      9.62 o
  -4   0  -9      124.69      146.20     13.85 o
  -3   0  -9      283.15      314.45     25.88 o
  -2   0  -9      229.63      236.67     15.27 o
  -1   0  -9       15.96       12.02      6.03 o
   0   0  -9        2.21        0.62      4.10 o
   1   0  -9       48.37       50.17      5.96 o
   2   0  -9        1.31        8.31      6.49 o
   3   0  -9       38.85       40.72     12.40 o
   4   0  -9        5.75        3.91      5.71 o
   5   0  -9        7.15        1.74      3.54 o
  -8   1  -9        9.65       12.56      9.89 o
  -7   1  -9        1.26       -2.73     12.77 o
  -6   1  -9       47.15       71.57     12.22 o
  -5   1  -9        1.75        2.54     12.55 o
  -4   1  -9       67.13      101.35     13.42 o
  -3   1  -9       14.39        9.52      8.57 o
  -2   1  -9       10.04       14.61      6.20 o
  -1   1  -9        4.59        1.59      4.93 o
   0   1  -9       23.31       23.55      6.71 o
   1   1  -9       27.29       28.52      5.54 o
   2   1  -9        9.01        6.33      4.18 o
   3   1  -9       27.83       24.88      5.12 o
   4   1  -9        1.98        4.71      8.79 o
   5   1  -9        1.09       11.05      9.06 o
  -7   2  -9       61.25       94.49     27.47 o
  -6   2  -9        7.81        2.91      8.24 o
  -5   2  -9       12.11        9.06     15.31 o
  -4   2  -9       52.57       69.92     13.41 o
  -3   2  -9        5.12        3.25      9.00 o
  -2   2  -9       86.32       80.91     12.01 o
  -1   2  -9       14.94        8.33      5.61 o
   0   2  -9       98.23      129.65     14.32 o
   1   2  -9       23.39       22.76      5.85 o
   2   2  -9        1.46        1.15      3.81 o
   3   2  -9        8.40        0.51      5.89 o
   4   2  -9       15.71       -0.20      3.88 o
  -6   3  -9       20.42       34.18     13.11 o
  -5   3  -9       17.96       24.93     16.87 o
  -4   3  -9       33.34       -0.77     11.42 o
  -3   3  -9        3.13        2.08      8.24 o
  -2   3  -9       14.56        6.06      9.39 o
  -1   3  -9       58.61       72.75     16.74 o
   0   3  -9        9.75        6.94      5.82 o
   1   3  -9        5.86        2.32      8.71 o
   2   3  -9        8.79        5.81      5.11 o
   3   3  -9        0.55       -0.31      4.01 o
   4   3  -9        9.77        2.81      5.03 o
  -5   4  -9       10.32       22.94     20.55 o
  -4   4  -9        8.22        4.44     10.66 o
  -3   4  -9      192.08      257.40     20.84 o
  -2   4  -9        4.29        0.88      5.04 o
  -1   4  -9        1.61        3.26      5.50 o
   0   4  -9        0.88        4.82      7.15 o
   1   4  -9        3.06       -2.04      5.32 o
   2   4  -9        9.18       14.88     13.58 o
  -3   5  -9        4.84        2.05     11.70 o
  -2   5  -9        0.09        3.98      6.58 o
  -1   5  -9        0.64        1.42      5.66 o
   0   5  -9       13.83       -0.01      7.61 o
  -5 -13  -8       18.95       -0.95      7.38 o
  -4 -13  -8        1.71        0.80      7.20 o
  -3 -13  -8        2.96        0.95      7.32 o
  -2 -13  -8       32.62       -5.33     16.78 o
  -1 -13  -8       17.79       -0.37      7.04 o
  -6 -12  -8       61.56       96.48     13.72 o
  -5 -12  -8       19.07        0.52      6.49 o
  -4 -12  -8        3.91        1.16      7.23 o
  -3 -12  -8       73.47       88.00     14.27 o
  -2 -12  -8       14.16        0.58     10.69 o
  -1 -12  -8        0.15       -0.80      6.74 o
   0 -12  -8       16.53       21.68     15.86 o
   1 -12  -8        2.90        2.48      7.84 o
   2 -12  -8        8.41       15.86      9.89 o
  -8 -11  -8        4.55        0.07      2.95 o
  -7 -11  -8       21.81       14.86     13.60 o
  -6 -11  -8        4.64        0.83      9.52 o
  -5 -11  -8        8.98        0.52      5.85 o
  -4 -11  -8       22.94        0.37      5.67 o
  -3 -11  -8      151.43      175.47     16.06 o
  -2 -11  -8       29.38       -1.04     10.75 o
  -1 -11  -8       28.72       -0.06      5.21 o
   0 -11  -8       12.02        0.28      9.22 o
   1 -11  -8        1.72        0.15      6.15 o
   2 -11  -8        6.81       10.14      8.76 o
   3 -11  -8       10.86       37.36      9.58 o
  -8 -10  -8        5.83        5.60      4.13 o
  -7 -10  -8        8.39       12.14      8.67 o
  -6 -10  -8        8.39       13.81     13.23 o
  -5 -10  -8       26.03       17.82     13.90 o
  -4 -10  -8       56.93       55.22     10.41 o
  -3 -10  -8       76.97       71.28     11.64 o
  -2 -10  -8       46.22       39.02     16.78 o
  -1 -10  -8        0.91        1.04      6.12 o
   0 -10  -8      130.60      146.51     21.78 o
   1 -10  -8      170.65      168.25     15.08 o
   2 -10  -8       12.40        0.12      8.51 o
   3 -10  -8        6.24        9.83      8.21 o
   4 -10  -8        8.43       10.29      8.39 o
  -9  -9  -8       20.33       23.30      7.25 o
  -8  -9  -8       65.21       79.06      6.38 o
  -7  -9  -8       12.09       13.64      4.03 o
  -6  -9  -8        2.74        7.07      5.72 o
  -5  -9  -8       19.29       16.66      7.90 o
  -4  -9  -8        6.28        1.16      8.73 o
  -3  -9  -8      329.77      344.54     17.51 o
  -2  -9  -8       49.21       62.05     11.00 o
  -1  -9  -8       30.28       62.87     10.29 o
   0  -9  -8        3.51        2.02      9.74 o
   1  -9  -8        9.06        2.88      7.41 o
   2  -9  -8       56.03       44.20     10.35 o
   3  -9  -8       42.78       43.37     10.08 o
   4  -9  -8       17.81       14.36      8.51 o
   5  -9  -8       10.13       21.47     13.47 o
  -9  -8  -8       28.60       24.84      4.00 o
  -8  -8  -8       37.31       37.39      4.21 o
  -7  -8  -8       13.84       12.89      2.96 o
  -6  -8  -8       91.61       94.35      4.71 o
  -5  -8  -8        5.54        9.03      4.74 o
  -4  -8  -8       64.47       79.27     10.11 o
  -3  -8  -8       13.34        6.00     10.50 o
  -2  -8  -8      116.91       79.69     10.85 o
  -1  -8  -8      203.83      228.99     21.70 o
   0  -8  -8      211.58      218.76     14.04 o
   1  -8  -8       30.42       23.55      8.15 o
   2  -8  -8       51.84       35.56      8.88 o
   3  -8  -8       27.56       37.21      8.30 o
   4  -8  -8       12.49       -0.89     10.26 o
   5  -8  -8        3.32        4.65      5.94 o
 -10  -7  -8        5.75        5.43      4.88 o
  -9  -7  -8       58.78       61.77      4.66 o
  -8  -7  -8        1.18        0.46      2.37 o
  -7  -7  -8      189.26      191.49     10.55 o
  -6  -7  -8       33.14       28.36      3.31 o
  -5  -7  -8       37.74       33.63      4.34 o
  -4  -7  -8       24.53       28.76      8.66 o
  -3  -7  -8        1.31        2.82      3.91 o
  -2  -7  -8       48.74       46.22     13.72 o
  -1  -7  -8       19.62       21.62      7.50 o
   0  -7  -8       74.99       70.36      9.43 o
   1  -7  -8       44.04       62.60      8.91 o
   2  -7  -8       13.07       12.46      6.31 o
   3  -7  -8        6.49       10.50      6.00 o
   4  -7  -8        8.78        9.13      8.76 o
   5  -7  -8        0.01        3.06      4.78 o
   6  -7  -8        3.68       -3.67      4.65 o
 -10  -6  -8        7.60        7.44      6.75 o
  -9  -6  -8        6.49        6.59      3.15 o
  -8  -6  -8       83.32       69.31      4.59 o
  -7  -6  -8       29.67       44.48      4.95 o
  -6  -6  -8      335.10      331.98     10.91 o
  -5  -6  -8       12.30       15.09      2.12 o
  -4  -6  -8       21.38       25.47      2.48 o
  -3  -6  -8        2.16        3.96      4.91 o
  -2  -6  -8      244.64      260.93      9.52 o
  -1  -6  -8       90.20      101.40     13.19 o
   0  -6  -8       16.20       29.58     11.55 o
   1  -6  -8       38.90       35.65     12.13 o
   2  -6  -8       78.24       82.22      8.73 o
   3  -6  -8       37.44       42.82      7.32 o
   4  -6  -8        8.07       16.66      9.40 o
   5  -6  -8       34.69       37.25      8.58 o
   6  -6  -8       32.69       56.75     11.68 o
 -10  -5  -8       11.41       15.04      7.01 o
  -9  -5  -8        3.86        2.71      5.74 o
  -8  -5  -8        4.04        1.89      4.64 o
  -7  -5  -8       21.21       26.40      7.44 o
  -6  -5  -8      249.49      266.22     13.70 o
  -5  -5  -8       80.72       90.31     10.05 o
  -4  -5  -8      889.34      893.45     26.15 o
  -3  -5  -8       26.61       25.95      2.14 o
  -2  -5  -8       79.85       63.62      8.81 o
  -1  -5  -8      270.12      280.36     21.13 o
   0  -5  -8       32.81       39.11      4.87 o
   1  -5  -8       13.44       14.63      4.82 o
   2  -5  -8       38.39       41.39      7.88 o
   3  -5  -8       33.56       39.36      5.60 o
   4  -5  -8        8.60       11.35      4.30 o
   5  -5  -8        0.53       -1.87      3.77 o
   6  -5  -8        5.22        9.36      4.05 o
 -10  -4  -8       41.77       67.96      9.52 o
  -9  -4  -8       79.52       87.94     15.84 o
  -8  -4  -8       39.87       50.29     13.90 o
  -7  -4  -8      263.28      248.16     13.58 o
  -6  -4  -8       12.03        8.42      6.22 o
  -5  -4  -8      447.64      437.42     17.34 o
  -4  -4  -8       17.26       15.56     11.27 o
  -3  -4  -8       44.33       40.49      8.02 o
  -2  -4  -8       38.97       50.44      3.89 o
  -1  -4  -8      256.14      257.49      6.83 o
   0  -4  -8       13.79       11.67      4.77 o
   1  -4  -8      132.74      143.50      6.89 o
   2  -4  -8       21.20       27.02      4.14 o
   3  -4  -8       56.80       57.32      8.71 o
   4  -4  -8        0.79        5.34      4.46 o
   5  -4  -8       13.67       12.10      4.78 o
   6  -4  -8        2.33       -1.10      3.19 o
 -10  -3  -8       31.90       33.56      8.73 o
  -9  -3  -8        4.22        1.22      5.27 o
  -8  -3  -8      125.96      126.56     17.59 o
  -7  -3  -8      140.73      179.67     18.32 o
  -6  -3  -8       56.32       60.95      9.43 o
  -5  -3  -8       29.55       31.18      8.39 o
  -4  -3  -8      339.37      377.80     15.64 o
  -3  -3  -8      121.06      132.95     16.27 o
  -2  -3  -8       62.39       61.14      5.13 o
  -1  -3  -8       75.49       97.30      6.08 o
   0  -3  -8       60.44       67.37      5.30 o
   1  -3  -8       76.72       72.36      5.51 o
   2  -3  -8        0.99       -0.79      2.19 o
   3  -3  -8        7.27        6.61      2.97 o
   4  -3  -8       16.26       15.73      3.19 o
   5  -3  -8       50.01       62.46      5.85 o
   6  -3  -8        0.40       -0.12      1.62 o
 -10  -2  -8        0.64        0.00      5.02 o
  -9  -2  -8        2.60        0.86      5.97 o
  -8  -2  -8       44.95       60.33      9.74 o
  -7  -2  -8      227.34      202.94     13.64 o
  -6  -2  -8       13.76        6.31      6.92 o
  -5  -2  -8      124.90      144.31     11.34 o
  -4  -2  -8       86.83       92.98     15.56 o
  -3  -2  -8      129.67      141.97     11.15 o
  -2  -2  -8       47.88       38.07     13.23 o
  -1  -2  -8       11.86       11.60      3.23 o
   0  -2  -8       18.52       13.04      3.28 o
   1  -2  -8       61.22       68.96      4.68 o
   2  -2  -8      143.05      155.80      7.19 o
   3  -2  -8       14.97       16.18      3.84 o
   4  -2  -8        7.11        8.39      3.26 o
   5  -2  -8        9.47        6.96      2.37 o
  -9  -1  -8        1.35        0.21      5.76 o
  -8  -1  -8       26.74       25.91      9.13 o
  -7  -1  -8      112.26      102.02     11.64 o
  -6  -1  -8       14.21       12.92     13.47 o
  -5  -1  -8      220.13      231.71     14.50 o
  -4  -1  -8      799.27      800.82     25.64 o
  -3  -1  -8       21.85       17.33     13.02 o
  -2  -1  -8       22.45       25.72      7.44 o
  -1  -1  -8      172.78      183.37      7.10 o
   0  -1  -8        1.78        4.45      4.05 o
   1  -1  -8       38.38       42.65      5.60 o
   2  -1  -8        1.04        0.70      3.14 o
   3  -1  -8       81.54       78.63     10.91 o
   4  -1  -8      137.69      135.18      6.19 o
   5  -1  -8       24.11       21.68      4.29 o
  -9   0  -8        1.48       -0.21      5.39 o
  -8   0  -8       80.95       86.38     12.44 o
  -7   0  -8       63.09       92.10     11.70 o
  -6   0  -8       37.62       33.29     15.16 o
  -5   0  -8       61.75       83.16     11.06 o
  -4   0  -8       47.14        8.94     15.19 o
  -3   0  -8       28.74       24.29      8.79 o
  -2   0  -8        9.67       12.95      7.47 o
  -1   0  -8      124.85      126.14      7.90 o
   0   0  -8      125.70      135.04      8.31 o
   1   0  -8       15.62       10.13      4.88 o
   2   0  -8        3.75        5.75      3.49 o
   3   0  -8        6.72        3.47      4.14 o
   4   0  -8       32.98       28.67      8.21 o
   5   0  -8       43.26       43.21      5.49 o
  -9   1  -8        0.46        0.03      6.15 o
  -8   1  -8       38.60       -0.03      6.31 o
  -7   1  -8      112.35      148.27     22.33 o
  -6   1  -8        4.11       -1.41      6.68 o
  -5   1  -8       97.29      116.01     12.99 o
  -4   1  -8      365.68      379.87     19.20 o
  -2   1  -8        9.36        9.28      7.23 o
  -1   1  -8      108.15      114.13      9.06 o
   0   1  -8        7.04        4.02      6.32 o
   1   1  -8       12.65       21.73      5.85 o
   2   1  -8       45.28       50.76     13.92 o
   3   1  -8        2.91        2.90      4.25 o
   4   1  -8       20.01        6.45      9.23 o
   5   1  -8       73.58       74.50      6.20 o
   6   1  -8        0.25       -0.52      6.19 o
  -8   2  -8       10.36       -2.88      7.66 o
  -7   2  -8       12.02       11.61     15.34 o
  -6   2  -8       60.01       95.32     13.87 o
  -5   2  -8        2.46        4.32     11.18 o
  -4   2  -8       36.47       43.46     10.84 o
  -3   2  -8        7.34        3.37      8.15 o
  -2   2  -8       92.74       99.80     12.10 o
  -1   2  -8        9.68       12.42      6.05 o
   0   2  -8        0.47        1.42      2.67 o
   1   2  -8       31.58       43.66      6.83 o
   2   2  -8       13.23       12.92      5.92 o
   3   2  -8       94.59      106.15      7.64 o
   4   2  -8        4.08        0.02      1.98 o
   5   2  -8        7.01        2.07      2.84 o
  -7   3  -8        0.88        0.61     14.55 o
  -6   3  -8       20.52       37.54     12.22 o
  -5   3  -8       34.04       52.92     18.80 o
  -4   3  -8      143.64      158.65     16.94 o
  -3   3  -8       10.36       12.37      9.13 o
  -2   3  -8       89.53       92.79     13.36 o
  -1   3  -8       76.18       90.96      8.45 o
   0   3  -8        2.12        6.42      4.46 o
   1   3  -8        8.03        6.32      6.60 o
   2   3  -8        7.85        8.16      5.19 o
   3   3  -8       36.01       15.19     15.31 o
   4   3  -8       56.33       57.22      6.48 o
   5   3  -8        3.50        0.34      9.80 o
  -6   4  -8        3.58        9.83     10.35 o
  -5   4  -8        0.38        9.95     14.85 o
  -4   4  -8       39.94        1.75     13.87 o
  -3   4  -8       55.81        2.97     12.37 o
  -2   4  -8        1.60        1.47      7.96 o
  -1   4  -8        3.14        0.82      5.27 o
   0   4  -8       70.41       58.52     36.20 o
   1   4  -8        0.69        1.48      4.43 o
   2   4  -8        0.68        1.01      4.60 o
   3   4  -8        8.62        4.16      4.65 o
   4   4  -8       20.03        9.08      6.83 o
  -5   5  -8        6.36        3.67     12.83 o
  -4   5  -8        0.17       -3.89      8.73 o
  -3   5  -8       25.84       -0.92     10.87 o
  -2   5  -8       32.65       -1.29     10.72 o
  -1   5  -8       11.46        4.57      7.38 o
   0   5  -8       10.58       20.32     19.52 o
   1   5  -8       19.49       -2.50      6.33 o
   2   5  -8        0.99       -3.03      5.99 o
   3   5  -8        0.43       -4.26      4.35 o
  -3   6  -8      139.17      162.25     20.22 o
  -2   6  -8       48.40       36.47     31.99 o
  -1   6  -8       14.99       10.28      8.47 o
   0   6  -8        0.83       -0.46      7.85 o
   1   6  -8        0.52        1.74      6.62 o
  -5 -13  -7        1.29        5.08      8.88 o
  -4 -13  -7       13.30        3.49      8.82 o
  -3 -13  -7        8.58        0.24      7.04 o
  -2 -13  -7        2.37       -2.73      8.05 o
  -1 -13  -7       16.37        0.64      8.12 o
   0 -13  -7       29.12       40.24     12.40 o
  -7 -12  -7       24.45       -0.40      5.67 o
  -6 -12  -7        5.89       -0.52      5.91 o
  -5 -12  -7       15.26        0.52      6.06 o
  -4 -12  -7        1.54        0.95      6.52 o
  -3 -12  -7       13.88        1.32      7.41 o
  -2 -12  -7       10.82        0.37     16.44 o
  -1 -12  -7        1.49       -2.97      7.07 o
   0 -12  -7       10.65        4.65      9.89 o
   1 -12  -7       24.75       30.96     10.93 o
   2 -12  -7       25.22       11.24     14.30 o
  -8 -11  -7        3.26        6.81      5.83 o
  -7 -11  -7       13.82        9.65      7.78 o
  -6 -11  -7        2.07        2.14     10.44 o
  -5 -11  -7        0.07       -0.06      4.47 o
  -4 -11  -7       84.94      113.52     13.48 o
  -3 -11  -7       12.89       10.72      8.70 o
  -2 -11  -7        4.20       13.20     12.62 o
  -1 -11  -7       40.63       61.22     11.21 o
   0 -11  -7       32.16       -0.49      9.43 o
   1 -11  -7       13.77       22.84      9.49 o
   2 -11  -7       54.62       68.05     11.39 o
   3 -11  -7        3.00        6.98     12.06 o
  -9 -10  -7       22.93       19.15      8.19 o
  -8 -10  -7        7.12       16.78      4.21 o
  -7 -10  -7       10.11       11.80      8.04 o
  -6 -10  -7       76.88       81.88     16.05 o
  -5 -10  -7       74.56      102.06     17.37 o
  -4 -10  -7       30.95       45.45     15.68 o
  -3 -10  -7       28.49       20.76      8.82 o
  -2 -10  -7        1.47        8.79      4.99 o
  -1 -10  -7       11.37       12.80      8.27 o
   0 -10  -7       88.09       89.11     19.45 o
   1 -10  -7       12.37       13.72      8.39 o
   2 -10  -7       31.64       38.89     10.29 o
   3 -10  -7        7.02        6.77      7.72 o
   4 -10  -7       13.07       20.33      8.73 o
  -9  -9  -7        4.73        7.17      4.06 o
  -8  -9  -7       43.01       46.08      4.43 o
  -7  -9  -7        6.46        3.37      2.35 o
  -6  -9  -7       11.63        4.85      4.00 o
  -5  -9  -7        3.35        0.43      4.56 o
  -4  -9  -7       11.92       12.56      7.35 o
  -3  -9  -7      107.44      114.70     11.43 o
  -2  -9  -7      114.59       95.19     11.15 o
  -1  -9  -7       63.28       72.56     10.35 o
   0  -9  -7       13.11       10.23      7.59 o
   1  -9  -7       28.45       42.45      9.65 o
   2  -9  -7       27.63       28.02      9.10 o
   3  -9  -7       17.40       18.96      8.61 o
   4  -9  -7       13.96       13.96      8.02 o
   5  -9  -7        8.97       12.16      7.29 o
 -10  -8  -7        3.51        3.95      3.58 o
  -9  -8  -7        0.02       -3.27      2.97 o
  -8  -8  -7       34.68       34.83      3.66 o
  -7  -8  -7      189.28      176.22      8.22 o
  -6  -8  -7      200.44      213.08      6.16 o
  -5  -8  -7       13.94       15.63      2.12 o
  -4  -8  -7       32.19       54.48      8.82 o
  -3  -8  -7       94.34       83.05      9.80 o
  -2  -8  -7      168.46      205.40     13.09 o
  -1  -8  -7       43.83       48.79     14.79 o
   0  -8  -7       93.40       98.03     10.11 o
   1  -8  -7     1386.94     1438.90     39.48 o
   2  -8  -7       22.56       25.33      7.66 o
   3  -8  -7       23.76       29.92      7.07 o
   4  -8  -7       23.78       24.38      7.87 o
   5  -8  -7       22.81       14.97     11.85 o
   6  -8  -7        0.50        0.92      3.37 o
 -10  -7  -7        7.34        6.54      4.49 o
  -9  -7  -7      127.44      149.29      7.11 o
  -8  -7  -7       62.78       49.99      4.53 o
  -7  -7  -7      192.05      194.97      7.15 o
  -6  -7  -7      231.54      231.54      6.01 o
  -5  -7  -7       85.57       78.41      5.56 o
  -4  -7  -7       27.34       22.72      6.77 o
  -3  -7  -7      118.63      126.94     10.08 o
  -2  -7  -7      510.71      498.87     17.90 o
  -1  -7  -7       18.68       17.98      6.83 o
   0  -7  -7        7.93        3.95      6.37 o
   1  -7  -7       47.97       35.71      8.09 o
   2  -7  -7       33.98       44.90      7.60 o
   3  -7  -7       42.38       43.09      7.63 o
   4  -7  -7        3.94        6.61      7.99 o
   5  -7  -7        0.04        0.00      4.65 o
   6  -7  -7       13.54       18.13     11.02 o
 -10  -6  -7       18.57       18.42      4.99 o
  -9  -6  -7      150.48      164.02      5.93 o
  -8  -6  -7      120.58      151.70      7.04 o
  -7  -6  -7      132.06      146.07      9.30 o
  -6  -6  -7     1638.53     1688.41     41.34 o
  -5  -6  -7       30.64       37.00      3.77 o
  -4  -6  -7       39.23       35.83      3.70 o
  -3  -6  -7      107.58       97.58      9.27 o
  -2  -6  -7       12.07        9.49      5.79 o
  -1  -6  -7       93.87       93.81     13.54 o
   0  -6  -7      319.54      377.52     14.29 o
   1  -6  -7      214.32      266.21     17.11 o
   2  -6  -7      367.06      385.97     20.22 o
   3  -6  -7       18.51       18.89      5.85 o
   4  -6  -7       83.26       99.22     12.90 o
   5  -6  -7       10.04        5.36      5.33 o
   6  -6  -7        4.35        4.47      5.02 o
   7  -6  -7        5.51        1.10      5.02 o
 -10  -5  -7        6.48        6.11      3.40 o
  -9  -5  -7       18.19       12.59      7.56 o
  -8  -5  -7       45.80       57.43      5.26 o
  -7  -5  -7       15.12        7.40      5.10 o
  -6  -5  -7       41.06       53.59      7.11 o
  -5  -5  -7      145.57      154.94      4.92 o
  -4  -5  -7      378.06      358.54     14.18 o
  -3  -5  -7       27.72       28.38      6.09 o
  -2  -5  -7       14.02       17.41      5.12 o
  -1  -5  -7       46.29       82.37     13.97 o
   0  -5  -7      308.38      328.63     12.70 o
   1  -5  -7       88.10       87.40      7.90 o
   2  -5  -7      131.50      137.24      8.86 o
   3  -5  -7       66.46       70.76      7.05 o
   4  -5  -7        5.68       11.61      7.17 o
   5  -5  -7       22.20       20.09      5.18 o
   6  -5  -7        3.57        2.67      3.14 o
   7  -5  -7        4.31        0.43      3.04 o
 -10  -4  -7        8.54        6.43      5.62 o
  -9  -4  -7       18.09       21.29      5.92 o
  -8  -4  -7       23.30       21.31      6.52 o
  -7  -4  -7      197.04      194.19     11.31 o
  -6  -4  -7       51.45       50.63      7.47 o
  -5  -4  -7       32.29       31.12      7.17 o
  -4  -4  -7      218.14      249.39     11.99 o
  -3  -4  -7       77.41       64.33      7.84 o
  -2  -4  -7      809.17      841.46     12.56 o
  -1  -4  -7        6.86        9.21      2.23 o
   0  -4  -7       82.12       89.50      5.35 o
   1  -4  -7       97.72      103.49      6.36 o
   2  -4  -7       86.17       96.92      7.57 o
   3  -4  -7       34.87       35.99      4.61 o
   4  -4  -7       69.22       76.83      4.76 o
   5  -4  -7       77.56       91.62      6.83 o
   6  -4  -7       79.82       79.97      8.45 o
 -10  -3  -7        1.40        2.91      5.17 o
  -9  -3  -7      168.54      184.22     11.64 o
  -8  -3  -7        2.15        7.47      9.52 o
  -7  -3  -7        5.12        3.61      8.24 o
  -6  -3  -7       12.37       14.64      6.25 o
  -5  -3  -7      359.09      343.22     14.08 o
  -4  -3  -7       88.89       88.94     14.06 o
  -3  -3  -7        6.13        4.56      7.93 o
  -2  -3  -7      326.18      338.97     13.13 o
  -1  -3  -7      645.74      694.21     34.91 o
   0  -3  -7       51.43       47.22      3.16 o
   1  -3  -7       63.14       57.50      3.69 o
   2  -3  -7       92.07       96.21      4.24 o
   3  -3  -7       69.88       81.50      5.18 o
   4  -3  -7       38.25       36.37      3.41 o
   5  -3  -7        9.94        8.67      2.40 o
   6  -3  -7       15.98       11.99      2.84 o
 -10  -2  -7       20.14       28.63      7.69 o
  -9  -2  -7       34.09       39.38      7.81 o
  -8  -2  -7      166.07      206.87     12.16 o
  -7  -2  -7       34.31       40.89      7.72 o
  -6  -2  -7      102.04       96.44      9.90 o
  -5  -2  -7      151.06      145.14     10.85 o
  -4  -2  -7       59.28       66.32      8.36 o
  -3  -2  -7      383.17      419.19     20.23 o
  -2  -2  -7       21.28       26.98      6.25 o
  -1  -2  -7      356.63      356.15      9.11 o
   0  -2  -7      538.94      569.63     11.89 o
   1  -2  -7       34.48       46.96      5.04 o
   2  -2  -7       18.99       26.68      3.57 o
   3  -2  -7      113.02      118.86      4.44 o
   4  -2  -7        4.71        4.89      2.63 o
   5  -2  -7        0.18        1.29      1.98 o
   6  -2  -7        4.45        1.68      2.12 o
 -10  -1  -7        2.17       -1.59      5.88 o
  -9  -1  -7        2.03        0.80      4.99 o
  -8  -1  -7      147.91      127.98     11.15 o
  -7  -1  -7      481.66      449.06     17.83 o
  -6  -1  -7       54.74       49.07      8.97 o
  -5  -1  -7       60.99       56.48     14.43 o
  -4  -1  -7      413.45      405.58     16.02 o
  -3  -1  -7       59.62       51.12      8.12 o
  -2  -1  -7      219.03      211.16     11.28 o
  -1  -1  -7       35.28       39.66      8.73 o
   0  -1  -7      342.85      392.58      9.35 o
   1  -1  -7        1.79        2.55      3.21 o
   2  -1  -7       21.28       28.65      4.30 o
   3  -1  -7        1.15        0.29      2.44 o
   4  -1  -7      169.61      174.09      5.35 o
   5  -1  -7       12.47        9.21      3.09 o
   6  -1  -7        4.22        1.99      1.55 o
 -10   0  -7        1.13       -2.63      5.42 o
  -9   0  -7        6.88        6.06      6.95 o
  -8   0  -7        7.11        3.83      7.23 o
  -7   0  -7       22.59       49.06      8.94 o
  -6   0  -7       94.63       83.54     16.33 o
  -5   0  -7        8.30        5.27      6.95 o
  -4   0  -7       36.64       55.10      8.88 o
  -3   0  -7      994.78     1037.51     28.66 o
  -2   0  -7      172.60      197.58     17.72 o
  -1   0  -7       33.89       38.78      4.69 o
   0   0  -7      114.48      119.59      5.94 o
   1   0  -7       16.08       18.65      3.83 o
   2   0  -7      335.85      339.43     19.25 o
   3   0  -7        0.76        0.76      3.12 o
   4   0  -7       13.61       12.77      3.04 o
   5   0  -7       10.63        8.85      2.87 o
   6   0  -7        5.86        1.94      1.18 o
  -9   1  -7       17.28        4.41      6.95 o
  -8   1  -7       54.71       61.56     11.09 o
  -7   1  -7       27.64       20.18     15.10 o
  -6   1  -7      105.75       99.66     11.52 o
  -5   1  -7      279.42      244.40     15.55 o
  -4   1  -7      381.11      366.61     16.69 o
  -3   1  -7       80.11       81.79     10.26 o
  -2   1  -7        0.07        6.12      5.42 o
  -1   1  -7        0.30       -0.55      2.74 o
   0   1  -7      119.59      117.69      7.47 o
   1   1  -7       21.42       26.59      5.50 o
   2   1  -7       60.34       61.68      6.59 o
   3   1  -7       39.80       53.46      9.14 o
   4   1  -7       61.34       65.62      5.13 o
   5   1  -7        4.03        5.73      1.74 o
   6   1  -7       17.87        0.64      5.60 o
  -9   2  -7        7.50       -1.99      6.61 o
  -8   2  -7      109.63      135.77     13.69 o
  -7   2  -7       28.05       42.35     16.75 o
  -6   2  -7        3.86        6.37      7.41 o
  -5   2  -7       99.92      120.67     19.18 o
  -4   2  -7        5.45       10.01      7.78 o
  -3   2  -7      201.84      225.04     14.38 o
  -2   2  -7      438.91      462.61     25.81 o
  -1   2  -7      195.33      200.03     19.25 o
   0   2  -7      181.09      180.82     19.74 o
   1   2  -7       25.11       15.83      4.89 o
   2   2  -7        0.95       -2.91      2.74 o
   3   2  -7       79.51       77.66      6.03 o
   4   2  -7        3.25       -0.97      2.85 o
   5   2  -7       18.34       10.67      6.68 o
   6   2  -7       15.56        0.31      6.37 o
  -8   3  -7        1.59       -4.38      7.59 o
  -7   3  -7      304.81      333.42     29.68 o
  -6   3  -7       19.69       24.41      9.37 o
  -5   3  -7       42.29       51.08     11.55 o
  -4   3  -7      220.58      240.02     17.07 o
  -3   3  -7      499.07      508.47     21.91 o
  -2   3  -7        5.01        7.13      7.56 o
  -1   3  -7       97.00       73.78     24.86 o
   0   3  -7        9.18        5.92      4.38 o
   1   3  -7       19.33       25.28      5.55 o
   2   3  -7       17.55       21.68      6.51 o
   3   3  -7       68.72       71.16      7.61 o
   4   3  -7        9.73        9.07      7.35 o
   5   3  -7        5.50        4.08      4.83 o
   6   3  -7        2.96        0.61     10.78 o
  -7   4  -7       76.70      123.56     23.37 o
  -6   4  -7       13.74       21.80     10.60 o
  -5   4  -7       56.33       77.73     12.16 o
  -4   4  -7      177.49      222.68     26.17 o
  -3   4  -7       19.60       18.99     10.57 o
  -2   4  -7       74.99       73.61     12.31 o
  -1   4  -7       10.91       15.35      6.03 o
   0   4  -7        4.62        5.66      4.83 o
   1   4  -7       45.32       54.78     10.40 o
   2   4  -7       10.66       10.84      4.72 o
   3   4  -7       10.92        4.28      4.11 o
   4   4  -7        6.77        6.18      5.19 o
   5   4  -7       11.39        6.10      3.80 o
  -6   5  -7       20.15       32.86     11.76 o
  -5   5  -7        9.82        9.00      9.52 o
  -4   5  -7       18.54       16.48     18.28 o
  -3   5  -7       31.99        2.82     10.63 o
  -2   5  -7       52.89        3.80     10.32 o
  -1   5  -7      110.27      134.52     12.99 o
   0   5  -7      121.44      124.49     11.42 o
   1   5  -7       38.16       28.19     14.90 o
   2   5  -7        2.42       -1.93      4.86 o
   3   5  -7       11.30        2.45      4.83 o
   4   5  -7       21.41       19.17     13.32 o
   5   5  -7        4.64        1.99      3.68 o
  -5   6  -7       20.82       26.37     17.95 o
  -4   6  -7        2.22        9.92     11.48 o
  -3   6  -7        8.01        8.27     11.09 o
  -2   6  -7        0.52        8.97      9.03 o
  -1   6  -7        5.90       13.78      7.13 o
   0   6  -7       49.03        1.04      9.85 o
   1   6  -7        0.84        1.31      4.45 o
   2   6  -7        1.55        4.53      6.05 o
   3   6  -7        1.10        2.80      4.82 o
  -3   7  -7        1.54       -1.26      7.32 o
  -2   7  -7        7.99        6.00      9.31 o
  -1   7  -7        2.45       -3.69      6.24 o
   0   7  -7        0.62       -0.30      7.58 o
   1   7  -7       50.76       59.89     33.05 o
  -5 -13  -6        1.17       -0.52      7.04 o
  -4 -13  -6        6.44        2.91      8.76 o
  -3 -13  -6       47.95       69.83     12.92 o
  -2 -13  -6       26.07        2.24     10.63 o
  -1 -13  -6        7.11        1.87     15.07 o
   0 -13  -6        0.24       -1.44      6.61 o
  -7 -12  -6       10.73        1.65      6.65 o
  -6 -12  -6       24.42       -0.55      6.19 o
  -5 -12  -6        1.73        0.46      5.48 o
  -4 -12  -6        0.13       -2.30      6.49 o
  -3 -12  -6       10.23        3.15      8.48 o
  -2 -12  -6        6.06       -1.50      8.67 o
  -1 -12  -6        3.58        2.66      7.69 o
   0 -12  -6        3.68       -1.75      6.46 o
   1 -12  -6        3.37       -2.73      7.78 o
   2 -12  -6       12.11       11.91      9.62 o
  -8 -11  -6        2.59        0.25      2.94 o
  -7 -11  -6       20.53       20.00      8.02 o
  -6 -11  -6       14.65       17.39      8.15 o
  -5 -11  -6       64.63       76.76     11.06 o
  -4 -11  -6      256.65      261.68     16.46 o
  -3 -11  -6      122.95      108.30     13.14 o
  -2 -11  -6       16.24       22.94      8.97 o
  -1 -11  -6       68.71       97.98     13.20 o
   0 -11  -6       80.33      109.32     13.14 o
   1 -11  -6       18.81       21.68      9.16 o
   2 -11  -6       37.71       32.98     14.36 o
   3 -11  -6       42.38       34.94     12.77 o
   4 -11  -6       61.30       43.92     10.96 o
  -9 -10  -6       16.60       14.28      4.81 o
  -8 -10  -6        1.77        4.35      3.64 o
  -7 -10  -6        5.54        6.49      6.28 o
  -6 -10  -6        9.29       13.11     11.36 o
  -5 -10  -6        9.72       10.01     11.36 o
  -4 -10  -6       23.06       21.53      8.15 o
  -3 -10  -6       96.21       95.98     11.86 o
  -2 -10  -6        1.14        7.56      6.71 o
  -1 -10  -6       25.21       16.41      8.76 o
   0 -10  -6      252.21      235.40     15.66 o
   1 -10  -6        8.67       15.65      8.57 o
   2 -10  -6        2.51        2.57      6.15 o
   3 -10  -6       28.20       22.54     13.08 o
   4 -10  -6       15.21       73.13     16.54 o
   5 -10  -6        0.41       37.63     13.41 o
  -9  -9  -6        0.97        2.53      2.93 o
  -8  -9  -6        0.81        4.03      2.92 o
  -7  -9  -6       25.82       33.55      7.33 o
  -6  -9  -6       31.41       50.60      4.09 o
  -5  -9  -6        9.49        8.73      6.06 o
  -4  -9  -6      303.26      342.73     21.92 o
  -3  -9  -6      107.68      114.34     11.34 o
  -2  -9  -6      138.27      128.36     11.64 o
  -1  -9  -6      263.82      264.84     15.08 o
   0  -9  -6       25.75       19.48      9.19 o
   1  -9  -6      149.62      139.24     12.53 o
   2  -9  -6      153.63      194.73     13.91 o
   3  -9  -6        6.01        9.92      7.20 o
   4  -9  -6        3.45       -1.71      6.22 o
   5  -9  -6       80.51       89.35     11.21 o
 -10  -8  -6       12.14        8.86      3.56 o
  -9  -8  -6       23.09       27.84     10.86 o
  -8  -8  -6        1.65       -1.16      2.46 o
  -7  -8  -6       58.32       66.89      4.10 o
  -6  -8  -6       54.68       59.56      4.12 o
  -5  -8  -6       86.17      114.61      6.92 o
  -4  -8  -6       70.07       76.15      8.98 o
  -3  -8  -6       28.71       24.38      7.53 o
  -2  -8  -6      163.63      178.92     11.25 o
  -1  -8  -6      171.97      199.80     17.75 o
   0  -8  -6        4.81       10.87      6.61 o
   1  -8  -6       73.31       65.58      9.80 o
   2  -8  -6       32.21       24.41      8.02 o
   3  -8  -6       17.69       13.41      7.35 o
   4  -8  -6       33.75       30.41      8.39 o
   5  -8  -6        4.46       -2.39      4.99 o
   6  -8  -6        1.77       -1.29      9.46 o
 -10  -7  -6        2.56        1.45      3.39 o
  -9  -7  -6        1.50        4.46      3.02 o
  -8  -7  -6      169.40      174.79      6.84 o
  -7  -7  -6       10.75        6.27      2.45 o
  -6  -7  -6      269.57      247.96      6.61 o
  -5  -7  -6       32.58       36.20      5.68 o
  -4  -7  -6        0.93       -0.19      1.02 o
  -3  -7  -6       48.23       69.01      7.93 o
  -2  -7  -6       31.93       49.74      7.78 o
  -1  -7  -6       72.86       62.83      8.42 o
   0  -7  -6       90.25       84.37      9.22 o
   1  -7  -6      188.80      195.83     11.28 o
   2  -7  -6      239.52      259.39     12.78 o
   3  -7  -6       42.88       53.60      7.26 o
   4  -7  -6       42.49       44.59      7.96 o
   5  -7  -6       48.62       45.27     13.17 o
   6  -7  -6        1.25       -3.83      3.37 o
   7  -7  -6        8.87        8.76      6.19 o
 -10  -6  -6        4.77        5.48      2.84 o
  -9  -6  -6       37.67       25.79      3.92 o
  -8  -6  -6       12.35       18.49      4.26 o
  -7  -6  -6      285.92      287.84      8.84 o
  -6  -6  -6       16.73       29.62      2.92 o
  -5  -6  -6      369.39      359.47      7.56 o
  -4  -6  -6       57.29       65.80      4.44 o
  -3  -6  -6     1114.43     1135.25     27.78 o
  -2  -6  -6       10.01       20.88      6.12 o
  -1  -6  -6        4.82        4.96      7.99 o
   0  -6  -6       66.86       62.28      7.72 o
   1  -6  -6      135.92      130.70     14.19 o
   2  -6  -6       98.84      107.96     13.08 o
   3  -6  -6        8.07        9.74      5.05 o
   4  -6  -6       14.56        9.92      8.61 o
   5  -6  -6      134.21      148.87      9.22 o
   6  -6  -6        9.45       12.13      4.96 o
   7  -6  -6        5.41        3.52      6.64 o
 -10  -5  -6       35.40       43.01     11.70 o
  -9  -5  -6       34.75       44.59      5.16 o
  -8  -5  -6       49.67       47.76      5.18 o
  -7  -5  -6      721.29      714.61     14.93 o
  -6  -5  -6       88.75       88.48      6.85 o
  -5  -5  -6      882.53      846.00     14.83 o
  -4  -5  -6       74.96       83.43      2.71 o
  -3  -5  -6        9.80       26.23      5.06 o
  -2  -5  -6     1088.10     1103.01     26.34 o
  -1  -5  -6       34.90       26.46      9.07 o
   0  -5  -6      148.72      173.73     13.98 o
   1  -5  -6       13.19       12.49      5.11 o
   2  -5  -6       43.37       37.00      6.16 o
   3  -5  -6       10.70       13.14      4.59 o
   4  -5  -6       11.17        7.93      7.29 o
   5  -5  -6        6.28        7.59      4.35 o
   6  -5  -6       48.88       63.34      9.92 o
   7  -5  -6        3.23        6.31      7.10 o
 -10  -4  -6       14.69        7.29      6.57 o
  -9  -4  -6      114.63      121.31      9.21 o
  -8  -4  -6        7.03        2.60      3.02 o
  -7  -4  -6       19.33       23.92      5.94 o
  -6  -4  -6      492.85      480.06     15.35 o
  -5  -4  -6      148.90      148.76      8.92 o
  -4  -4  -6       65.43       65.86      6.83 o
  -3  -4  -6        3.98        5.63      4.41 o
  -2  -4  -6      206.67      201.55      8.71 o
  -1  -4  -6      107.34       82.31      5.03 o
   0  -4  -6       56.47       54.43      6.13 o
   1  -4  -6      122.41      115.78      7.32 o
   2  -4  -6      191.59      199.84     12.38 o
   3  -4  -6        9.58        9.34      3.98 o
   4  -4  -6      120.36      114.96      6.89 o
   5  -4  -6       38.10       35.83      7.35 o
   6  -4  -6       19.33       29.01      3.12 o
   7  -4  -6        4.77        2.88      3.28 o
 -10  -3  -6        4.06        2.75      4.82 o
  -9  -3  -6       14.59       11.39      5.39 o
  -8  -3  -6       57.84       63.31     11.39 o
  -7  -3  -6      229.36      212.04     10.39 o
  -6  -3  -6      454.58      436.54     15.10 o
  -5  -3  -6      227.87      244.53     10.92 o
  -4  -3  -6      524.06      583.87     16.78 o
  -3  -3  -6       85.78       71.30      7.05 o
  -2  -3  -6       26.68       21.93      5.39 o
  -1  -3  -6       12.36       13.18      2.63 o
   0  -3  -6       24.90       21.58      6.40 o
   1  -3  -6       15.82       19.69      2.24 o
   2  -3  -6      590.38      545.78     11.25 o
   3  -3  -6       98.90      130.13      5.35 o
   4  -3  -6       69.40       70.99      3.69 o
   5  -3  -6       24.74       14.93      3.02 o
   6  -3  -6       13.28       11.84      5.59 o
   7  -3  -6        0.84        1.65      1.42 o
 -10  -2  -6       11.04       16.93      9.98 o
  -9  -2  -6       17.73       21.53      6.12 o
  -8  -2  -6      226.49      213.45     10.91 o
  -7  -2  -6        4.80       13.99      5.76 o
  -6  -2  -6      188.12      184.09     10.27 o
  -5  -2  -6     1106.35     1114.51     32.91 o
  -4  -2  -6       47.33       41.63      6.77 o
  -3  -2  -6      588.55      571.08     16.51 o
  -2  -2  -6      966.33      993.02     23.77 o
  -1  -2  -6       29.42       29.00      2.74 o
   0  -2  -6      169.27      201.89      6.19 o
   1  -2  -6      733.72      769.34     17.11 o
   2  -2  -6       80.93       90.15      6.30 o
   3  -2  -6      184.80      198.85      5.74 o
   4  -2  -6        3.34        3.19      1.83 o
   5  -2  -6      167.42      181.59      5.05 o
   6  -2  -6      117.76      108.69      4.07 o
 -10  -1  -6       17.19       27.25      7.01 o
  -9  -1  -6      265.43      279.98     19.28 o
  -8  -1  -6       45.58       50.01      7.53 o
  -7  -1  -6       29.00       34.79      7.11 o
  -6  -1  -6      103.75       98.28      8.95 o
  -5  -1  -6      591.97      562.03     17.94 o
  -4  -1  -6      173.64      195.39     16.15 o
  -3  -1  -6      117.81      112.90      8.70 o
  -2  -1  -6      267.96      249.20     11.17 o
  -1  -1  -6      539.46      526.90     12.26 o
   0  -1  -6      286.85      307.30      7.13 o
   1  -1  -6      309.51      304.85      8.09 o
   2  -1  -6       35.98       30.93      3.86 o
   3  -1  -6      164.53      160.99      6.48 o
   4  -1  -6        5.12        8.84      2.96 o
   5  -1  -6       79.92       79.59      3.89 o
   6  -1  -6        4.19        4.56      0.92 o
 -10   0  -6        0.46        0.09      8.79 o
  -9   0  -6       38.44       76.63     14.15 o
  -8   0  -6      407.81      410.37     22.73 o
  -7   0  -6       72.32       60.01     13.11 o
  -6   0  -6       26.78       30.84      7.44 o
  -5   0  -6      979.19      993.63     26.84 o
  -4   0  -6      128.53      110.50      9.50 o
  -3   0  -6       13.22        8.15      9.31 o
  -2   0  -6      349.11      378.39     13.87 o
  -1   0  -6      317.13      336.53     12.67 o
   0   0  -6       93.40      113.08      7.82 o
   1   0  -6      118.41      137.02      6.37 o
   2   0  -6        1.53        4.07      2.46 o
   3   0  -6       53.58       58.67      6.95 o
   4   0  -6        8.32        8.18      2.16 o
   5   0  -6       88.83       81.69      4.84 o
 -10   1  -6        1.13        2.14      6.68 o
  -9   1  -6        0.16        6.12      9.80 o
  -8   1  -6      136.72      174.27     19.49 o
  -7   1  -6       11.99        8.64      6.40 o
  -6   1  -6       95.18      113.59     10.81 o
  -5   1  -6       28.70       33.53      8.24 o
  -4   1  -6      509.43      489.85     17.53 o
  -3   1  -6       68.74       79.13      8.91 o
  -2   1  -6      321.06      293.86     13.32 o
  -1   1  -6      138.82      146.09      9.22 o
   0   1  -6       25.64       30.37      6.62 o
   1   1  -6      141.49      150.66      6.35 o
   2   1  -6      403.81      410.30     14.45 o
   3   1  -6       22.27       18.42      3.45 o
   4   1  -6      288.32      301.42     11.85 o
   5   1  -6       14.89       12.69      2.29 o
   6   1  -6        4.20       -1.71      5.63 o
  -9   2  -6        7.65       -1.16      8.73 o
  -8   2  -6       11.68        9.22     13.11 o
  -7   2  -6      108.02      134.27     12.16 o
  -6   2  -6       13.87       19.08      7.87 o
  -5   2  -6      160.79      198.02     13.21 o
  -4   2  -6       91.46       84.22     10.72 o
  -3   2  -6      225.24      245.08     13.55 o
  -2   2  -6      125.15      106.27     15.35 o
  -1   2  -6       33.62       50.23     12.04 o
   0   2  -6        4.51        6.40      5.48 o
   1   2  -6       23.39       34.92      5.28 o
   2   2  -6      291.94      304.54     21.19 o
   3   2  -6      508.49      472.65     11.02 o
   4   2  -6       63.92       69.41      5.90 o
   5   2  -6      100.08       96.32      5.47 o
   6   2  -6       23.13        0.52      5.97 o
  -9   3  -6        3.30       -1.47      5.39 o
  -8   3  -6       60.46       98.84     18.65 o
  -7   3  -6       11.26       11.67      8.18 o
  -6   3  -6       29.35       24.84      9.59 o
  -5   3  -6      192.92      221.40     15.05 o
  -4   3  -6      297.77      315.44     25.54 o
  -3   3  -6      138.23      126.64     12.35 o
  -2   3  -6       77.71       70.12      9.99 o
  -1   3  -6      104.52      118.35     10.69 o
   0   3  -6       30.44       23.65      6.63 o
   1   3  -6       28.60       36.88      5.31 o
   2   3  -6      124.45      129.90      6.86 o
   3   3  -6      130.53      131.34      7.03 o
   4   3  -6       32.20       29.60      3.98 o
   5   3  -6       65.43       77.42      4.52 o
   6   3  -6        7.48        0.31      6.52 o
   7   3  -6       13.77        0.46      5.88 o
  -8   4  -6       86.07      102.15     20.58 o
  -7   4  -6       59.79       79.76     11.33 o
  -6   4  -6        1.66        9.25      7.84 o
  -5   4  -6       14.10       12.28      8.76 o
  -4   4  -6      187.21      208.06     23.78 o
  -3   4  -6      100.97      116.63     12.90 o
  -2   4  -6      119.44      144.09     12.65 o
  -1   4  -6      105.11      114.06     11.70 o
   0   4  -6       20.60       21.17      8.94 o
   1   4  -6       42.83       50.01      6.07 o
   2   4  -6        6.01        0.44      4.52 o
   3   4  -6       65.10       68.48      5.89 o
   4   4  -6       98.37       97.80     10.55 o
   5   4  -6        8.39        3.29      4.26 o
   6   4  -6        5.51       -0.12      5.57 o
  -7   5  -6       79.33       96.12     13.45 o
  -6   5  -6       11.23       12.52      9.43 o
  -5   5  -6        0.24        7.75      8.11 o
  -4   5  -6      240.63      278.56     27.46 o
  -3   5  -6      206.36      240.06     25.38 o
  -2   5  -6       13.44       11.88      8.18 o
  -1   5  -6      108.72       96.01     18.78 o
   0   5  -6       54.18       47.63     11.41 o
   1   5  -6        2.97       -1.05      3.18 o
   2   5  -6       48.58       58.08     10.08 o
   3   5  -6       21.03        9.66      9.19 o
   4   5  -6       55.41       24.50     19.11 o
   5   5  -6        0.11        1.31      4.11 o
   6   5  -6        1.09       -0.21      6.28 o
  -6   6  -6       51.69       81.01     12.65 o
  -5   6  -6       23.07       27.01     10.57 o
  -4   6  -6       27.07       28.69     18.01 o
  -3   6  -6      155.72      168.61     25.06 o
  -2   6  -6       17.20       16.41     15.56 o
  -1   6  -6       12.67       14.36     13.38 o
   0   6  -6        2.90        1.06      4.40 o
   1   6  -6        1.20        0.37      3.92 o
   2   6  -6        8.46        4.21      5.35 o
   3   6  -6       16.92        9.23     10.64 o
   4   6  -6        8.22        2.23      5.77 o
   5   6  -6       13.80        5.02      4.03 o
  -5   7  -6       10.49       31.66     11.70 o
  -4   7  -6       52.29       55.10     23.09 o
  -3   7  -6        6.01        6.95     15.22 o
  -2   7  -6       13.83       34.54     17.06 o
  -1   7  -6       36.43       15.79     22.26 o
   0   7  -6       82.14       75.31      9.25 o
   1   7  -6       14.91        2.45      5.76 o
   2   7  -6        6.76        0.71      5.76 o
   3   7  -6        3.20        2.80      6.59 o
   4   7  -6       22.08       11.14     11.33 o
  -2   8  -6       15.72       20.36     10.56 o
  -1   8  -6        3.47       -2.02      7.44 o
   0   8  -6       12.41       11.45     10.26 o
   1   8  -6        8.32        1.40      6.17 o
  -4 -13  -5        2.53        0.09      5.42 o
  -3 -13  -5        4.11        1.68      7.07 o
  -2 -13  -5        0.39        5.11      9.16 o
  -1 -13  -5       21.17        3.77     18.77 o
   0 -13  -5        9.69       -0.49      9.65 o
  -6 -12  -5        4.84        2.20      6.71 o
  -5 -12  -5        8.37        1.93      7.59 o
  -4 -12  -5        9.57        0.24      7.13 o
  -3 -12  -5       18.96       10.60      9.74 o
  -2 -12  -5        1.99       -6.03      7.29 o
  -1 -12  -5        9.96       -1.16     15.49 o
   0 -12  -5       38.29       -6.13      8.42 o
   1 -12  -5       21.51       31.63     16.14 o
   2 -12  -5        3.71       -4.50      8.11 o
   3 -12  -5        0.36       -2.17      7.87 o
  -8 -11  -5       22.28       24.10      7.53 o
  -7 -11  -5       19.00       31.05      8.91 o
  -6 -11  -5        8.84       11.45      7.47 o
  -5 -11  -5       50.18       39.36     10.38 o
  -4 -11  -5       39.33       23.52     10.08 o
  -3 -11  -5       13.94       25.48      8.73 o
  -2 -11  -5       72.77       69.47     12.68 o
  -1 -11  -5       31.55       36.75     10.75 o
   0 -11  -5       17.80       17.12      8.61 o
   1 -11  -5      106.37      110.53     14.89 o
   2 -11  -5        1.17        6.89      7.93 o
   3 -11  -5        1.54        1.53      6.43 o
   4 -11  -5        2.95        0.86      6.25 o
  -8 -10  -5        1.62       -0.22      2.58 o
  -7 -10  -5        8.41       -1.44      4.65 o
  -6 -10  -5       89.00      106.45     10.35 o
  -5 -10  -5       76.16       71.00      9.46 o
  -4 -10  -5        8.37       13.90      6.89 o
  -3 -10  -5        4.66        1.44      5.73 o
  -2 -10  -5       58.13       84.17     16.78 o
  -1 -10  -5      187.52      180.97     15.02 o
   0 -10  -5       50.52       67.53     11.58 o
   1 -10  -5        2.13       -1.22      6.22 o
   2 -10  -5       11.19       11.33     13.87 o
   3 -10  -5       46.29       46.52     11.39 o
   4 -10  -5       44.70       60.61     10.38 o
   5 -10  -5       15.14       12.19      8.24 o
  -9  -9  -5        0.90        1.80      2.41 o
  -8  -9  -5       29.60       26.59      9.00 o
  -7  -9  -5       79.28       75.92      6.45 o
  -6  -9  -5      122.15       77.01     41.45 o
  -5  -9  -5       56.10       51.40     12.77 o
  -4  -9  -5       80.32       88.83      9.80 o
  -3  -9  -5      679.24      693.04     23.29 o
  -2  -9  -5       83.55       93.95     10.60 o
  -1  -9  -5       34.50       32.10      8.27 o
   0  -9  -5      417.13      431.30     18.47 o
   1  -9  -5      211.62      237.82     15.39 o
   2  -9  -5       24.97       24.41      8.21 o
   3  -9  -5       30.52       28.91      9.16 o
   4  -9  -5       27.18       36.93     14.39 o
   5  -9  -5       61.89       58.29     17.24 o
   6  -9  -5        0.67       -0.92      5.42 o
 -10  -8  -5        3.15       -0.18      4.44 o
  -9  -8  -5        1.52       -0.06      2.59 o
  -8  -8  -5        9.56        7.38      5.48 o
  -7  -8  -5      178.26      192.07      7.07 o
  -6  -8  -5       14.16       13.99      4.04 o
  -5  -8  -5       36.63       39.59      4.84 o
  -4  -8  -5       80.00       78.51      8.09 o
  -3  -8  -5       73.55       56.33     13.39 o
  -2  -8  -5      103.48      101.78      9.74 o
  -1  -8  -5        3.26        3.92      8.21 o
   0  -8  -5     1547.34     1605.03     39.91 o
   1  -8  -5       89.50       97.08     10.05 o
   2  -8  -5        2.31        2.27      5.66 o
   3  -8  -5       11.80       11.91      6.92 o
   4  -8  -5       15.48       18.28      7.84 o
   5  -8  -5       10.56       15.46      6.98 o
   6  -8  -5        4.32        2.54      9.98 o
  -9  -7  -5       28.29       46.93      4.17 o
  -8  -7  -5      119.92      101.71      4.90 o
  -7  -7  -5      439.30      445.28      9.57 o
  -6  -7  -5       54.91       56.65      4.43 o
  -5  -7  -5        6.80        2.66      2.27 o
  -4  -7  -5       26.30       25.68      3.46 o
  -3  -7  -5      636.09      684.95     19.70 o
  -2  -7  -5      211.43      239.12     16.53 o
  -1  -7  -5      129.93      127.18      9.44 o
   0  -7  -5      144.45      163.87     10.14 o
   1  -7  -5       14.07       19.69      6.46 o
   2  -7  -5       14.98       13.11      5.76 o
   3  -7  -5       28.09       19.63      6.95 o
   4  -7  -5       20.56       14.98      6.37 o
   5  -7  -5       14.76       16.93      9.55 o
   6  -7  -5       33.34       24.56      7.35 o
   7  -7  -5       41.13       16.87     12.28 o
 -10  -6  -5        9.42        3.71      2.89 o
  -9  -6  -5       33.38       48.30      5.05 o
  -8  -6  -5      145.15      143.05      5.14 o
  -7  -6  -5      258.76      267.94      6.53 o
  -6  -6  -5      107.89      110.09      4.35 o
  -5  -6  -5        4.34        9.49      2.09 o
  -4  -6  -5       11.73       13.95      2.17 o
  -3  -6  -5      101.00       95.78      7.91 o
  -2  -6  -5      446.52      530.95     16.28 o
  -1  -6  -5      849.72      930.82     23.50 o
   0  -6  -5      413.41      438.65     19.10 o
   1  -6  -5      239.88      272.99     16.31 o
   2  -6  -5       25.55       22.63      5.76 o
   3  -6  -5       23.05       19.72      5.67 o
   4  -6  -5      185.65      198.20     15.60 o
   5  -6  -5       73.39       70.54      7.60 o
   6  -6  -5       11.54       11.15      8.36 o
   7  -6  -5        5.71        2.91      8.30 o
 -10  -5  -5        0.67        0.21      2.08 o
  -9  -5  -5        8.86       10.96      3.07 o
  -8  -5  -5        9.73        6.24      2.69 o
  -7  -5  -5      240.58      245.85      6.18 o
  -6  -5  -5       20.60       24.85      4.54 o
  -5  -5  -5        2.34        0.54      1.79 o
  -4  -5  -5       66.97       71.32      2.64 o
  -3  -5  -5      648.15      702.60      9.55 o
  -2  -5  -5      155.77      147.06      8.43 o
  -1  -5  -5       76.63       81.71      6.86 o
   0  -5  -5     1403.28     1449.86     31.92 o
   1  -5  -5     3002.95     3096.92     63.24 o
   2  -5  -5       25.78       31.61      8.12 o
   3  -5  -5        9.85        5.05      4.20 o
   4  -5  -5      143.73      157.63     12.32 o
   5  -5  -5      115.30      115.16     11.03 o
   6  -5  -5       45.00       32.13      8.48 o
   7  -5  -5       10.39        8.91      7.17 o
 -10  -4  -5       10.17        4.80      3.12 o
  -9  -4  -5       80.05       78.15      4.31 o
  -8  -4  -5      270.74      253.69      7.65 o
  -7  -4  -5        5.61        5.27      4.04 o
  -6  -4  -5      106.58      114.14      4.91 o
  -5  -4  -5      396.81      412.24      8.12 o
  -4  -4  -5      126.07      111.06      3.63 o
  -3  -4  -5     2046.74     2093.15     27.50 o
  -2  -4  -5      677.72      626.86     22.44 o
  -1  -4  -5       39.25       42.06      5.73 o
   0  -4  -5       87.56       88.03      6.80 o
   1  -4  -5      221.92      243.37      9.20 o
   2  -4  -5      308.51      308.33     10.06 o
   3  -4  -5      297.04      288.52     13.13 o
   4  -4  -5       85.66       90.34      8.73 o
   5  -4  -5      244.61      232.74      8.77 o
   6  -4  -5       74.11       84.39      5.70 o
   7  -4  -5        3.53        3.40      4.44 o
 -10  -3  -5      173.50      181.79      9.69 o
  -9  -3  -5       15.95       18.02      5.47 o
  -8  -3  -5        9.81        5.64      3.28 o
  -7  -3  -5       99.28       99.08      7.14 o
  -6  -3  -5      344.56      341.06     12.00 o
  -5  -3  -5        1.55        0.64      3.03 o
  -4  -3  -5      383.86      383.00     12.01 o
  -3  -3  -5       21.06       38.86      5.57 o
  -2  -3  -5     1545.57     1536.67     37.01 o
  -1  -3  -5      396.80      406.10     13.47 o
   0  -3  -5      175.84      189.83      6.52 o
   1  -3  -5     1187.62     1227.43     25.61 o
   2  -3  -5      110.98      106.46      5.73 o
   3  -3  -5       36.57       35.99      4.26 o
   4  -3  -5       24.90       21.65      5.85 o
   5  -3  -5      106.04      112.71      5.42 o
   6  -3  -5       69.66       77.88      3.65 o
   7  -3  -5       10.73       10.89      1.96 o
 -10  -2  -5       14.23       16.56      6.20 o
  -9  -2  -5      260.97      271.77     11.16 o
  -8  -2  -5      148.00      146.77     12.69 o
  -7  -2  -5      119.56      111.86      7.78 o
  -6  -2  -5      256.46      245.50     10.67 o
  -5  -2  -5      269.47      270.84     15.09 o
  -4  -2  -5      483.57      499.71     14.13 o
  -3  -2  -5       82.47       92.38      7.14 o
  -2  -2  -5       76.47       92.29      6.77 o
  -1  -2  -5     1117.14     1123.12     15.33 o
   0  -2  -5      447.05      469.72     13.00 o
   1  -2  -5      680.24      678.83     10.55 o
   2  -2  -5      146.26      137.29      4.44 o
   3  -2  -5      353.55      362.41      9.59 o
   4  -2  -5        6.56        4.61      2.00 o
   5  -2  -5       19.66       27.06      5.60 o
   6  -2  -5       23.68       21.80      1.81 o
 -10  -1  -5        2.32        1.41      5.63 o
  -9  -1  -5        6.45        9.86      5.14 o
  -8  -1  -5      193.97      183.76      9.81 o
  -7  -1  -5        2.06        1.53      6.64 o
  -6  -1  -5      117.10       85.21     12.62 o
  -5  -1  -5      227.07      206.61     10.15 o
  -4  -1  -5      183.90      191.47      9.47 o
  -3  -1  -5      335.76      352.12     17.19 o
  -2  -1  -5      936.58      892.03     26.35 o
  -1  -1  -5      528.90      520.25     13.96 o
   0  -1  -5       53.17       42.33      3.98 o
   1  -1  -5      524.75      511.55      8.94 o
   2  -1  -5      255.33      246.73     13.50 o
   3  -1  -5      270.57      259.61      4.56 o
   4  -1  -5       85.16       75.35      3.90 o
   5  -1  -5      122.87      121.26      9.42 o
 -10   0  -5       38.74       71.17     11.97 o
  -9   0  -5       67.04       63.68      8.09 o
  -8   0  -5        0.19        3.64      4.50 o
  -7   0  -5       29.14       28.30      6.55 o
  -6   0  -5       79.51       76.49      7.66 o
  -5   0  -5      744.43      727.12     20.11 o
  -4   0  -5      871.33      936.13     23.40 o
  -3   0  -5      539.92      568.01     21.61 o
  -2   0  -5      137.76      119.27      8.37 o
  -1   0  -5      101.37       85.47     11.09 o
   0   0  -5       38.72       35.63      3.47 o
   1   0  -5      929.42      935.25     14.76 o
   2   0  -5       76.92       78.05      4.40 o
   3   0  -5       63.08       65.34      4.57 o
   4   0  -5        4.39        3.31      1.46 o
   5   0  -5       30.69       33.91      2.51 o
 -10   1  -5        0.07        0.09      5.48 o
  -9   1  -5      133.61      155.91     10.51 o
  -8   1  -5       14.83       13.78      6.65 o
  -7   1  -5      282.43      273.24     12.91 o
  -6   1  -5      269.70      274.91     12.97 o
  -5   1  -5      236.51      240.84     17.63 o
  -4   1  -5      359.60      348.94     13.78 o
  -3   1  -5      549.32      551.37     16.96 o
  -2   1  -5        8.43        9.34      5.24 o
  -1   1  -5     2175.83     2036.15     47.95 o
   0   1  -5      258.89      261.15      8.41 o
   1   1  -5       55.52       60.04      8.50 o
   2   1  -5       71.40       65.61      4.72 o
   3   1  -5      388.90      398.20      8.28 o
   4   1  -5       25.60       40.73      9.62 o
   5   1  -5        4.22        3.93      1.00 o
   6   1  -5       31.18       21.22      8.79 o
  -9   2  -5       38.20       25.11      8.12 o
  -8   2  -5      393.02      381.15     16.47 o
  -7   2  -5       45.43       54.88      8.21 o
  -6   2  -5      220.96      198.91     18.91 o
  -5   2  -5       12.27        9.31      6.43 o
  -4   2  -5       14.87       17.24     10.90 o
  -3   2  -5      532.17      552.15     17.97 o
  -2   2  -5       49.48       56.94      7.66 o
  -1   2  -5       54.76       61.36     11.82 o
   0   2  -5      182.43      197.94      8.27 o
   1   2  -5      101.67      102.08      5.39 o
   2   2  -5      574.37      570.13     11.52 o
   3   2  -5       62.15       65.63      4.63 o
   4   2  -5       38.77       33.48     11.65 o
   5   2  -5       64.69       73.03      9.60 o
   6   2  -5        5.47       10.84      9.28 o
  -9   3  -5        4.77       -0.12      4.32 o
  -8   3  -5      231.62      269.31     15.02 o
  -7   3  -5        4.37        1.68      5.48 o
  -6   3  -5      183.10      205.36     13.18 o
  -5   3  -5      390.67      380.00     17.30 o
  -4   3  -5      912.02      968.90     28.06 o
  -3   3  -5       59.63       61.51      9.07 o
  -2   3  -5      204.18      220.97     12.29 o
  -1   3  -5       89.11       84.37      8.92 o
   0   3  -5      115.91      111.28      6.63 o
   1   3  -5       11.31       13.06      4.95 o
   2   3  -5      136.26      140.67      6.36 o
   3   3  -5       58.04       60.42     11.21 o
   4   3  -5      163.04      175.39      7.32 o
   5   3  -5       63.36       59.19      3.33 o
   6   3  -5       29.13       -0.12      5.36 o
   7   3  -5        0.58        1.13      6.98 o
  -8   4  -5       10.10        7.01      7.04 o
  -7   4  -5       51.53       58.47     10.51 o
  -6   4  -5       10.19       21.53      8.73 o
  -5   4  -5       44.74       63.55     10.29 o
  -4   4  -5      694.76      716.06     25.41 o
  -3   4  -5      459.93      513.11     27.28 o
  -2   4  -5        2.60       13.08     11.18 o
  -1   4  -5      173.26      195.94     18.48 o
   0   4  -5       80.86       76.40     10.95 o
   1   4  -5       75.14       75.22      7.08 o
   2   4  -5       57.87       77.48      7.59 o
   3   4  -5      140.11      158.08      8.45 o
   4   4  -5       27.48       33.58      4.10 o
   5   4  -5       78.52       74.44     12.80 o
   6   4  -5       19.25        0.00      6.06 o
   7   4  -5       22.79       -0.06      6.74 o
  -8   5  -5       97.78      112.08     13.45 o
  -7   5  -5        3.54        2.08      6.25 o
  -6   5  -5       46.08       47.13     14.36 o
  -5   5  -5        8.58       17.03      8.73 o
  -4   5  -5      141.44      148.85     14.25 o
  -3   5  -5      605.28      595.48     23.49 o
  -2   5  -5       38.02       39.08      9.49 o
  -1   5  -5      502.42      522.50     20.44 o
   0   5  -5      161.95      165.22     10.99 o
   1   5  -5       13.60       14.40      5.77 o
   2   5  -5       15.11       15.60      4.66 o
   3   5  -5       20.65       24.62      5.11 o
   4   5  -5       15.44        9.63      3.82 o
   5   5  -5       48.08       41.99     22.69 o
   6   5  -5        7.41       -0.21      5.70 o
   7   5  -5       51.99       -1.07     13.75 o
  -7   6  -5       84.57      107.60     14.33 o
  -6   6  -5        8.10        7.10     12.83 o
  -5   6  -5       18.75       18.93      9.06 o
  -4   6  -5        1.42        6.12      7.56 o
  -3   6  -5      275.61      297.27     17.63 o
  -2   6  -5       13.78       15.07      8.70 o
  -1   6  -5       14.69       15.16      8.33 o
   0   6  -5       79.57      101.03      8.26 o
   1   6  -5       24.61       25.46      8.97 o
   2   6  -5        6.09        0.30      3.31 o
   3   6  -5        1.53        4.85      4.51 o
   4   6  -5       11.67       10.14      7.33 o
   5   6  -5        0.43       -0.59      4.22 o
   6   6  -5       12.76       25.85     11.91 o
  -6   7  -5        2.73        4.65      7.96 o
  -5   7  -5        3.08       -3.12      7.90 o
  -4   7  -5        1.45        7.50      8.60 o
  -3   7  -5       20.16       25.48     11.02 o
  -2   7  -5        0.76        9.89     13.20 o
  -1   7  -5       14.43       62.41     10.47 o
   0   7  -5       59.10       62.67     36.26 o
   1   7  -5       56.80       52.41     29.00 o
   2   7  -5       33.95       27.16     17.76 o
   3   7  -5        0.44       -1.04      4.64 o
   4   7  -5       22.88       20.97      5.38 o
   5   7  -5        3.03        1.93      4.03 o
  -4   8  -5       18.28       17.85     19.02 o
  -3   8  -5        6.93       -3.12     11.42 o
  -2   8  -5        2.89       -3.86     11.85 o
  -1   8  -5       27.89       15.34     18.68 o
   0   8  -5        9.39        6.25      6.99 o
   1   8  -5        4.94        3.67      5.36 o
   2   8  -5        2.75       -0.33      5.18 o
   3   8  -5       29.47       -1.16     10.75 o
   4   8  -5        3.19        0.10      6.19 o
  -1   9  -5        6.97        1.98      6.26 o
   0   9  -5       46.87       47.51     31.50 o
   1   9  -5        4.09        2.96      5.88 o
  -4 -13  -4       21.42       -1.65      9.62 o
  -3 -13  -4       13.68        1.01      7.75 o
  -2 -13  -4       12.92        1.90      8.82 o
  -1 -13  -4        3.69        3.06      9.37 o
   0 -13  -4        2.62        4.10      9.46 o
  -6 -12  -4       13.70        0.09     12.49 o
  -5 -12  -4       39.05       -0.03      9.43 o
  -4 -12  -4       89.26       90.36     12.83 o
  -3 -12  -4       51.21       78.04     11.33 o
  -2 -12  -4       83.72       98.11     13.88 o
  -1 -12  -4        1.36        3.03     13.20 o
   0 -12  -4       17.87        2.88      6.65 o
   1 -12  -4        1.34       -2.48      7.78 o
   2 -12  -4       28.26       28.45     11.06 o
   3 -12  -4       80.34      147.51     26.07 o
  -7 -11  -4       26.54       31.60      7.90 o
  -6 -11  -4       12.58       10.32     10.93 o
  -5 -11  -4       46.56       35.47      8.97 o
  -4 -11  -4       89.55      118.12     11.85 o
  -3 -11  -4       28.14       18.44      9.13 o
  -2 -11  -4        6.40       11.76     13.41 o
  -1 -11  -4      213.38      216.65     16.73 o
   0 -11  -4       23.36       22.57      9.77 o
   1 -11  -4       30.16       47.81     10.23 o
   2 -11  -4       61.41       68.58     13.23 o
   3 -11  -4       22.14       32.52     10.44 o
   4 -11  -4       64.95       70.69     20.89 o
  -8 -10  -4        4.06        3.22      4.44 o
  -7 -10  -4        6.77       10.87      5.73 o
  -6 -10  -4        1.68        7.04      9.86 o
  -5 -10  -4       22.63       30.20      7.69 o
  -4 -10  -4       57.85       67.14      9.56 o
  -3 -10  -4      123.34      140.90     12.41 o
  -2 -10  -4       97.09      101.71     17.22 o
  -1 -10  -4       97.53       99.62     11.82 o
   0 -10  -4      171.08      158.64     14.16 o
   1 -10  -4        8.00       11.54      8.33 o
   2 -10  -4        6.30        9.06     13.08 o
   3 -10  -4        0.43        8.97      7.29 o
   4 -10  -4        7.22        7.96      7.72 o
   5 -10  -4       22.94       -0.92      5.94 o
  -9  -9  -4        0.82        2.46      2.96 o
  -8  -9  -4       14.39       12.30      3.15 o
  -7  -9  -4        9.11        8.18      4.58 o
  -6  -9  -4        6.14        3.61      4.72 o
  -5  -9  -4       23.04       27.47      6.68 o
  -4  -9  -4       41.13       43.37      7.66 o
  -3  -9  -4       12.57       15.71      6.34 o
  -2  -9  -4      350.10      375.32     24.05 o
  -1  -9  -4       54.21       65.27     10.02 o
   0  -9  -4      111.10      143.11     20.40 o
   1  -9  -4      305.93      339.58     16.62 o
   2  -9  -4        3.54        0.21      5.91 o
   3  -9  -4      139.70      180.53     19.76 o
   4  -9  -4       53.59       41.35     16.45 o
   5  -9  -4       37.10       17.89     12.56 o
   6  -9  -4       28.65       -1.44      8.21 o
 -10  -8  -4        3.67        7.66      8.11 o
  -9  -8  -4        8.57        8.53      3.08 o
  -8  -8  -4        5.28        6.19      3.08 o
  -7  -8  -4      336.98      349.61     11.30 o
  -6  -8  -4       96.06      105.98      7.47 o
  -5  -8  -4       63.44       63.25      4.41 o
  -4  -8  -4      181.69      203.14     10.70 o
  -3  -8  -4       13.09       14.79      6.09 o
  -2  -8  -4        4.59        9.40      9.28 o
  -1  -8  -4       11.24       11.54      6.37 o
   1  -8  -4      208.89      219.70     13.33 o
   2  -8  -4        3.19        3.25      5.51 o
   3  -8  -4      158.14      174.30     12.13 o
   4  -8  -4      169.72      190.63     12.75 o
   5  -8  -4       61.95       65.88      9.53 o
   6  -8  -4       22.33       26.37      7.69 o
   7  -8  -4       23.14       18.93     13.41 o
 -10  -7  -4        4.18        6.95     12.06 o
  -9  -7  -4       28.75       37.04      4.65 o
  -8  -7  -4       11.70       11.00      4.16 o
  -7  -7  -4      161.44      159.53      5.32 o
  -6  -7  -4       33.32       33.46      3.81 o
  -5  -7  -4       16.26       18.25      3.72 o
  -4  -7  -4      254.98      245.11      9.60 o
  -3  -7  -4      258.17      258.35     16.28 o
  -2  -7  -4      409.44      412.76     14.34 o
  -1  -7  -4      121.37      155.09      9.78 o
   0  -7  -4      298.32      294.55     12.88 o
   1  -7  -4      387.59      405.22     14.67 o
   2  -7  -4       18.41       16.78      6.58 o
   3  -7  -4       31.18       28.39      7.07 o
   4  -7  -4      133.86      137.02     10.51 o
   5  -7  -4        2.95       -5.73      6.77 o
   6  -7  -4        2.73        3.49      5.57 o
   7  -7  -4       56.47       71.88      8.97 o
 -10  -6  -4        9.46        0.86      5.76 o
  -9  -6  -4       17.84       11.17      2.68 o
  -8  -6  -4       36.05       33.22     11.16 o
  -7  -6  -4       12.07       12.15      3.11 o
  -6  -6  -4      912.00      886.24     13.40 o
  -5  -6  -4       18.48       21.51      3.22 o
  -4  -6  -4      356.87      363.30      7.88 o
  -2  -6  -4      291.15      274.21     15.86 o
  -1  -6  -4       86.99       72.10      7.23 o
   0  -6  -4       18.20       12.19      5.21 o
   1  -6  -4       81.18       69.06      7.17 o
   2  -6  -4       26.64       27.53      5.82 o
   3  -6  -4       74.70      104.52     12.22 o
   4  -6  -4       76.02       88.47      7.90 o
   5  -6  -4      139.95      159.45      9.38 o
   6  -6  -4        0.47        0.83      6.98 o
   7  -6  -4        3.47        4.59      5.24 o
   8  -6  -4        5.21        5.02      5.24 o
 -10  -5  -4       56.87       68.27     11.33 o
  -9  -5  -4       11.53       12.09      2.29 o
  -8  -5  -4      558.27      527.61      9.67 o
  -7  -5  -4       24.70       26.14      4.15 o
  -6  -5  -4      430.63      427.79      9.74 o
  -5  -5  -4       32.12       41.61      2.89 o
  -4  -5  -4      160.56      170.08      6.21 o
  -3  -5  -4     1005.61     1070.06     33.16 o
  -2  -5  -4      517.96      446.16     17.56 o
  -1  -5  -4      512.98      559.64     15.40 o
   0  -5  -4      128.11      113.87     12.17 o
   1  -5  -4        1.79        3.80      4.53 o
   2  -5  -4       37.96       43.13      5.54 o
   3  -5  -4       87.12       88.39     10.14 o
   4  -5  -4      119.24      118.09      7.51 o
   5  -5  -4       23.64       24.16      8.30 o
   6  -5  -4       46.31       55.22      9.49 o
   7  -5  -4        1.88        5.42      3.86 o
   8  -5  -4       13.23       19.14      7.38 o
 -10  -4  -4        2.89        4.75      2.96 o
  -9  -4  -4       39.43       46.94      3.54 o
  -8  -4  -4       29.62       34.61      3.88 o
  -7  -4  -4       59.34       68.63      3.67 o
  -6  -4  -4      107.64      108.91      4.33 o
  -5  -4  -4        6.15        8.36      2.31 o
  -4  -4  -4        3.35        3.64      1.48 o
  -3  -4  -4       24.37       21.12      2.99 o
  -2  -4  -4      427.18      434.21      6.89 o
  -1  -4  -4      473.48      446.90     13.04 o
   0  -4  -4      138.18      119.78      7.30 o
   1  -4  -4      204.57      192.59      8.07 o
   2  -4  -4      263.81      246.47     12.09 o
   3  -4  -4      574.31      615.76     14.97 o
   4  -4  -4      405.12      397.77     11.66 o
   5  -4  -4       27.88       23.77      4.50 o
   6  -4  -4       17.46       17.15      6.31 o
   7  -4  -4        2.74        2.05      3.83 o
   8  -4  -4       19.31       23.21      3.71 o
 -10  -3  -4        5.38        5.26      2.59 o
  -9  -3  -4       18.90       14.58      4.75 o
  -8  -3  -4      267.00      251.26     10.26 o
  -7  -3  -4     1547.64     1589.10     26.11 o
  -6  -3  -4      814.33      805.96     21.72 o
  -5  -3  -4      491.98      541.57     13.55 o
  -4  -3  -4      111.96      137.70      6.71 o
  -3  -3  -4      855.48      842.38     22.74 o
  -2  -3  -4       13.39       12.19      4.29 o
  -1  -3  -4      632.30        3.36      3.70 o
   0  -3  -4       21.11       37.46      4.84 o
   1  -3  -4     4957.83     5121.22    101.31 o
   2  -3  -4      298.98      302.06     11.94 o
   3  -3  -4       29.78       27.84      3.46 o
   4  -3  -4       88.05       80.67      4.53 o
   5  -3  -4      518.90      503.79     15.01 o
   6  -3  -4       13.98        9.43      4.56 o
   7  -3  -4       58.11       49.74      5.42 o
 -11  -2  -4        1.51        7.44      9.13 o
 -10  -2  -4       35.30       48.86      4.66 o
  -9  -2  -4       58.02       75.46      5.33 o
  -8  -2  -4        8.88       15.37      4.04 o
  -7  -2  -4       98.15      107.17     10.11 o
  -6  -2  -4      763.90      711.13     17.19 o
  -5  -2  -4      216.38      220.27      8.46 o
  -4  -2  -4      759.29      838.58     18.60 o
  -3  -2  -4     1147.11     1151.78     24.04 o
  -2  -2  -4     1468.27     1472.12     29.68 o
  -1  -2  -4      751.07      790.05     17.94 o
   0  -2  -4      522.76      507.80     11.35 o
   1  -2  -4      166.85      161.27      3.99 o
   2  -2  -4      647.88      560.38     12.13 o
   3  -2  -4       52.03       51.92      5.30 o
   4  -2  -4      497.45      538.22     11.21 o
   5  -2  -4      430.17      445.06     11.29 o
   6  -2  -4        2.59        3.18      1.05 o
   7  -2  -4       17.35       17.74      1.24 o
 -10  -1  -4      136.00      150.12      9.14 o
  -9  -1  -4       78.95       84.94      6.89 o
  -8  -1  -4       69.12       63.31      9.43 o
  -7  -1  -4      224.50      211.49      9.26 o
  -6  -1  -4      789.91      771.07     18.73 o
  -5  -1  -4     1168.72     1142.00     29.40 o
  -4  -1  -4     1257.61     1367.54     28.59 o
  -3  -1  -4       80.09       77.25      6.56 o
  -2  -1  -4     2647.40     2600.93     49.62 o
  -1  -1  -4      300.06      305.04     10.35 o
   0  -1  -4     1005.11      986.81     14.96 o
   1  -1  -4      219.74      201.54      5.66 o
   2  -1  -4      239.18      223.58      5.01 o
   3  -1  -4       65.30       66.54      3.70 o
   4  -1  -4      100.68       96.03      2.85 o
   5  -1  -4      151.88      155.27      3.39 o
 -10   0  -4       11.68        5.88      7.32 o
  -9   0  -4      274.21      293.67     11.56 o
  -8   0  -4       56.22       57.09      6.46 o
  -7   0  -4       20.14       19.94      8.88 o
  -6   0  -4      518.42      511.53     19.68 o
  -5   0  -4      216.42      223.65     13.98 o
  -4   0  -4       99.02       82.03     10.85 o
  -3   0  -4     3840.26     4237.35     87.29 o
  -2   0  -4      150.78      123.82      7.82 o
  -1   0  -4       66.82       55.92      6.04 o
   0   0  -4      485.33      519.61     11.81 o
   1   0  -4      195.51      177.33     10.55 o
   2   0  -4      681.33      660.12     11.51 o
   3   0  -4      185.99      170.32      4.17 o
   4   0  -4       39.82       39.90      2.37 o
   5   0  -4       32.58       38.92      1.01 o
 -10   1  -4        3.57       10.29      4.84 o
  -9   1  -4        1.47       -2.08      4.26 o
  -8   1  -4        1.47        5.88      4.59 o
  -7   1  -4      176.02      165.61      9.87 o
  -6   1  -4      775.33      739.72     20.63 o
  -5   1  -4       55.73       67.27      7.41 o
  -4   1  -4       97.98       86.16      7.23 o
  -3   1  -4      107.40      119.03     11.95 o
  -2   1  -4      674.30      658.74     17.15 o
  -1   1  -4      120.34      131.07      7.79 o
   0   1  -4       20.97       25.10      4.16 o
   1   1  -4     2833.81     3012.15    125.47 o
   2   1  -4     3255.10     3201.83     43.61 o
   3   1  -4      259.37      255.86     12.54 o
   4   1  -4        9.55        9.13      1.60 o
   5   1  -4      347.00      339.45     21.26 o
 -10   2  -4        2.67        6.80      5.54 o
  -9   2  -4      116.11      115.43      9.68 o
  -8   2  -4        2.27        3.55      5.11 o
  -7   2  -4        1.46       -4.07      4.41 o
  -6   2  -4       66.22       64.63      8.18 o
  -5   2  -4     1060.22     1037.01     33.35 o
  -4   2  -4      181.30      193.43     10.67 o
  -3   2  -4        4.91        7.41      4.87 o
  -2   2  -4      702.74      750.70     19.57 o
  -1   2  -4      135.83      103.45      7.69 o
   0   2  -4      264.53      287.92     10.28 o
   1   2  -4      203.00      190.69      6.05 o
   2   2  -4     1603.16     1593.29     25.14 o
   3   2  -4      334.44      316.13      8.65 o
   4   2  -4      127.36      126.63      3.90 o
   5   2  -4      100.69       89.86     15.75 o
   6   2  -4       10.05       15.37      7.38 o
  -9   3  -4      152.61      170.81     17.68 o
  -8   3  -4      119.38      126.03     10.08 o
  -7   3  -4       28.35       26.12      7.63 o
  -6   3  -4       28.28       22.45      7.11 o
  -5   3  -4     1612.84     1615.27     39.85 o
  -4   3  -4        1.59        3.67      4.01 o
  -3   3  -4       26.32       24.29      6.77 o
  -2   3  -4      222.37      247.15     16.87 o
  -1   3  -4      107.65      114.85     12.87 o
   0   3  -4       34.43       41.62      9.71 o
   1   3  -4      330.99      332.42      9.67 o
   2   3  -4      118.23      127.07      8.58 o
   3   3  -4      501.14      502.78     17.43 o
   4   3  -4      127.86      141.39      6.14 o
   5   3  -4       49.14       53.94      3.48 o
   6   3  -4       48.63       38.25     10.08 o
   7   3  -4        6.62       -0.03      5.48 o
  -9   4  -4       23.43       15.22      7.96 o
  -8   4  -4      169.85      188.26     19.03 o
  -7   4  -4       20.02       17.09      7.26 o
  -6   4  -4       47.38       32.65      9.04 o
  -5   4  -4      126.02      115.82     11.43 o
  -4   4  -4      528.42      516.07     19.28 o
  -3   4  -4       74.43       79.83      9.59 o
  -2   4  -4       21.70       24.22      7.14 o
  -1   4  -4      101.56       90.78      8.92 o
   0   4  -4      220.22      214.38     11.04 o
   1   4  -4      301.48      334.73     11.06 o
   2   4  -4       80.50      101.36      8.79 o
   3   4  -4      315.59      307.56      8.26 o
   4   4  -4      112.12      111.77      5.90 o
   5   4  -4        1.34        0.91      2.51 o
   6   4  -4       29.42       28.09      5.54 o
   7   4  -4       14.27       -0.28     14.42 o
  -8   5  -4       52.74       53.11     10.41 o
  -7   5  -4       82.24      101.30     18.04 o
  -6   5  -4       69.57       81.66     10.72 o
  -5   5  -4      142.08      115.88     12.26 o
  -4   5  -4      493.07      506.18     20.84 o
  -3   5  -4      182.73      171.14     13.06 o
  -2   5  -4       81.89       89.45     10.08 o
  -1   5  -4        4.69        0.37      4.38 o
   0   5  -4       16.59       21.31      6.86 o
   1   5  -4       11.90        9.87      5.08 o
   2   5  -4       39.75       57.04      7.28 o
   3   5  -4       61.82       79.13     11.87 o
   4   5  -4        6.49       11.04      4.42 o
   5   5  -4       13.96       13.89      3.22 o
   6   5  -4        8.37        7.80      2.59 o
   7   5  -4        5.28       -2.66      7.96 o
   8   5  -4        0.83       15.07     10.17 o
  -7   6  -4       35.90       52.83     14.85 o
  -6   6  -4       15.65       27.32      9.06 o
  -5   6  -4      160.77      192.55     22.80 o
  -4   6  -4       70.19       76.54     11.85 o
  -3   6  -4      127.74      143.30     12.96 o
  -2   6  -4       31.65       29.65      8.85 o
  -1   6  -4       50.94       60.83      9.92 o
   0   6  -4      126.61      134.86     27.45 o
   1   6  -4       50.50       59.65     11.96 o
   2   6  -4      141.92      169.82     10.30 o
   3   6  -4       59.81       63.65      5.87 o
   4   6  -4       15.35       16.00      5.85 o
   5   6  -4        0.51        3.07      3.78 o
   6   6  -4       28.10       32.67      6.86 o
   7   6  -4        1.73        0.70     11.61 o
  -6   7  -4        2.37       15.74      9.31 o
  -5   7  -4        5.98        9.80      8.39 o
  -4   7  -4        6.57       11.24      8.45 o
  -3   7  -4       87.86      113.06     12.93 o
  -2   7  -4        1.61        2.57      4.62 o
  -1   7  -4      295.23      288.78     17.11 o
   0   7  -4       46.91       59.91     14.72 o
   1   7  -4      154.64      144.21      8.68 o
   2   7  -4        7.98       13.06      5.40 o
   3   7  -4       59.26       67.00      6.67 o
   4   7  -4        2.11        2.54      3.49 o
   5   7  -4        0.56        1.05      2.96 o
   6   7  -4        0.67       -2.88      3.06 o
  -5   8  -4        1.47        1.84      7.29 o
  -4   8  -4       79.29       99.42     15.07 o
  -3   8  -4        2.96       -0.03      6.37 o
  -2   8  -4        3.75        7.84      9.13 o
  -1   8  -4       12.66       20.43      8.57 o
   0   8  -4       41.20       64.26      7.50 o
   1   8  -4        4.51        1.69      5.26 o
   2   8  -4        0.01        2.87      4.30 o
   3   8  -4        1.17        4.97      4.56 o
   4   8  -4        0.61        2.17      3.85 o
   5   8  -4        2.64        6.78      4.38 o
  -3   9  -4        1.69        4.32     17.79 o
  -2   9  -4        3.01       -6.40     12.19 o
  -1   9  -4        0.22        5.08      7.38 o
   0   9  -4       38.33       23.39      9.82 o
   1   9  -4       55.61       53.54     34.09 o
   2   9  -4        2.10       -0.03      4.29 o
   3   9  -4        0.09        1.12      6.58 o
  -3 -13  -3        8.72       -1.81      6.12 o
  -2 -13  -3        1.57        4.87      8.42 o
  -1 -13  -3        6.79       -2.39      8.21 o
   0 -13  -3       38.26       30.17     21.84 o
  -6 -12  -3        8.40       -0.21      6.86 o
  -5 -12  -3        2.08       -1.13      9.16 o
  -4 -12  -3        0.94       -1.78      6.52 o
  -3 -12  -3       23.00        0.89     10.23 o
  -2 -12  -3       21.81        5.73     15.28 o
  -1 -12  -3        0.65        4.04     10.47 o
   0 -12  -3       35.48        6.13      8.61 o
   1 -12  -3       13.56        1.13      8.97 o
   2 -12  -3        0.66        7.20      9.74 o
  -7 -11  -3        8.06       12.62      9.71 o
  -6 -11  -3        0.03        3.03      4.29 o
  -5 -11  -3       57.28       59.08     15.44 o
  -4 -11  -3       21.53       22.51     13.17 o
  -3 -11  -3        3.04        2.05      9.89 o
  -2 -11  -3       42.63       58.93     10.35 o
  -1 -11  -3      192.40      218.59     16.30 o
   0 -11  -3       33.39        3.86      9.77 o
   1 -11  -3       21.17        2.48      9.77 o
   2 -11  -3       41.46       54.09     12.46 o
   3 -11  -3       31.33       55.06     13.05 o
   4 -11  -3       39.40       54.97     20.30 o
  -8 -10  -3       13.27        9.83      8.05 o
  -7 -10  -3        7.57       12.68      8.94 o
  -6 -10  -3       10.14        8.36      5.63 o
  -5 -10  -3       13.67       16.81      6.95 o
  -4 -10  -3       32.86       30.78     13.57 o
  -3 -10  -3      157.46      165.41     12.84 o
  -2 -10  -3      189.35      208.34     14.19 o
  -1 -10  -3       81.80       79.03     11.89 o
   0 -10  -3       47.43       52.46     17.18 o
   1 -10  -3        2.26        4.65      7.78 o
   2 -10  -3        8.34       -5.48     14.15 o
   3 -10  -3       72.76       92.01     13.26 o
   4 -10  -3       29.20       32.68     10.60 o
   5 -10  -3       17.06        0.86      5.91 o
  -9  -9  -3       13.02        2.85      6.31 o
  -8  -9  -3       81.65       83.50      8.58 o
  -7  -9  -3      113.44      109.13      7.57 o
  -6  -9  -3       28.43       25.69      6.09 o
  -5  -9  -3        6.54        5.24      5.39 o
  -4  -9  -3      714.77      706.45     28.08 o
  -3  -9  -3       34.63       46.03      7.66 o
  -2  -9  -3       41.47       49.25      8.21 o
  -1  -9  -3      485.91      544.48     20.04 o
   0  -9  -3      398.71      409.39     18.35 o
   1  -9  -3       15.62       19.54      7.99 o
   2  -9  -3        6.67       12.13      7.66 o
   3  -9  -3        2.46       -4.93      9.00 o
   4  -9  -3       71.10       79.55     17.95 o
   5  -9  -3        8.29        3.52      6.55 o
   6  -9  -3        5.04       -3.28      6.37 o
  -9  -8  -3       10.29        4.62     10.47 o
  -8  -8  -3       48.85       45.56      3.35 o
  -7  -8  -3       16.24       13.29      5.75 o
  -6  -8  -3        2.20        3.53      3.87 o
  -5  -8  -3       64.46       64.97     11.39 o
  -4  -8  -3       46.63       26.00     11.18 o
  -3  -8  -3      315.24      300.28     19.17 o
  -2  -8  -3       38.53       46.06      7.56 o
  -1  -8  -3      345.46      314.95     14.54 o
   0  -8  -3        7.44       11.42      6.09 o
   1  -8  -3       53.90       74.77     14.18 o
   2  -8  -3       22.19       26.12      7.84 o
   3  -8  -3        0.48       -8.51      5.91 o
   4  -8  -3      123.20      112.29     11.15 o
   5  -8  -3       23.44       20.40      7.93 o
   6  -8  -3       10.74        4.47      6.40 o
   7  -8  -3       27.45       20.85      7.63 o
 -10  -7  -3       35.40       30.35      9.98 o
  -9  -7  -3        4.13        2.00      1.85 o
  -8  -7  -3      121.70      121.39      4.91 o
  -7  -7  -3      214.23      217.20      6.01 o
  -6  -7  -3        5.80       10.75      3.76 o
  -5  -7  -3      123.73      122.71      5.02 o
  -4  -7  -3      383.21      407.70     13.29 o
  -3  -7  -3        2.70        4.04      7.07 o
  -2  -7  -3      503.08      498.03     15.48 o
  -1  -7  -3       58.66       76.86      7.20 o
   0  -7  -3       82.15       86.43      8.70 o
   1  -7  -3       61.85       72.23     12.59 o
   2  -7  -3        7.69       14.48      9.74 o
   3  -7  -3      241.30      248.70     18.61 o
   4  -7  -3       96.42      109.64     14.74 o
   5  -7  -3       44.65       29.40     12.53 o
   6  -7  -3       85.29      111.10     10.23 o
   7  -7  -3       94.02       92.66     10.41 o
 -10  -6  -3        1.21        1.47      6.37 o
  -9  -6  -3       28.54       29.20      2.42 o
  -8  -6  -3       22.58       16.14      2.57 o
  -7  -6  -3        3.60        2.57      1.78 o
  -6  -6  -3       88.87       82.60      4.28 o
  -5  -6  -3        3.79        7.29      2.82 o
  -4  -6  -3      785.30      866.14     15.97 o
  -3  -6  -3     1957.32     2127.94     43.40 o
  -2  -6  -3      215.55      218.88      9.45 o
  -1  -6  -3       55.45       55.66      6.31 o
   0  -6  -3      389.12      372.20     12.59 o
   1  -6  -3      150.16      168.37     14.28 o
   2  -6  -3        6.20        2.24      6.86 o
   3  -6  -3      697.63      680.14     19.80 o
   4  -6  -3      377.75      338.73     13.41 o
   5  -6  -3      267.94      262.81     12.17 o
   6  -6  -3        8.18        5.82      8.82 o
   7  -6  -3       71.92       88.12      8.79 o
   8  -6  -3       38.19       24.26     11.36 o
 -10  -5  -3        5.78       -0.46      5.73 o
  -9  -5  -3       10.14        7.65      2.33 o
  -8  -5  -3       14.12       10.44      2.40 o
  -7  -5  -3      119.83      115.63     10.55 o
  -6  -5  -3       89.11       78.42      4.08 o
  -5  -5  -3       51.93       45.48      4.86 o
  -4  -5  -3     1002.46      971.55     16.06 o
  -3  -5  -3       35.97       36.76      4.95 o
  -2  -5  -3        1.53        0.37      3.83 o
  -1  -5  -3      310.24      323.20     10.65 o
   0  -5  -3     3249.56     3354.43     65.79 o
   1  -5  -3      593.54      574.78     19.75 o
   2  -5  -3      409.48      412.34     12.93 o
   3  -5  -3        1.78        6.22      3.95 o
   4  -5  -3      479.74      475.62     19.03 o
   5  -5  -3       17.54       20.55      5.24 o
   6  -5  -3        3.94       13.81      7.44 o
   7  -5  -3      112.83      127.38      8.00 o
   8  -5  -3      230.75      227.07     10.24 o
 -10  -4  -3      116.60       98.21     20.37 o
  -9  -4  -3       51.78       47.27      3.19 o
  -8  -4  -3        0.36        0.04      1.25 o
  -7  -4  -3       85.20       82.10      3.38 o
  -6  -4  -3      179.58      187.18      5.27 o
  -5  -4  -3       12.25       11.51      2.37 o
  -4  -4  -3      271.72      274.82      5.63 o
  -3  -4  -3     3561.14     3733.96     49.71 o
  -2  -4  -3      592.80      560.97      7.93 o
  -1  -4  -3     1243.41     1283.85     26.85 o
   0  -4  -3      310.52      273.05     14.99 o
   1  -4  -3      294.86      284.32      9.55 o
   2  -4  -3      111.77      120.14      9.87 o
   3  -4  -3       84.65      100.52      6.16 o
   4  -4  -3        2.02        0.24      2.82 o
   5  -4  -3      316.43      311.89     13.89 o
   6  -4  -3        5.77        3.37      5.70 o
   7  -4  -3       73.01       58.69      8.30 o
   8  -4  -3       20.86       21.19      6.46 o
 -11  -3  -3        6.32       15.98     10.56 o
 -10  -3  -3       25.39       29.34     15.92 o
  -9  -3  -3      118.22      111.50      4.91 o
  -8  -3  -3        7.98        8.78      2.09 o
  -7  -3  -3      139.83      132.70      4.74 o
  -6  -3  -3       46.53       38.09      4.10 o
  -5  -3  -3     1038.83     1063.86     16.32 o
  -4  -3  -3        3.33        1.66      1.62 o
  -3  -3  -3        2.41        4.21      1.71 o
  -2  -3  -3     1230.92     1188.77     14.62 o
  -1  -3  -3      440.54      433.40     11.98 o
   0  -3  -3     2452.76     2379.73     44.75 o
   1  -3  -3      620.52      592.31     14.14 o
   2  -3  -3      508.98      481.42     11.32 o
   3  -3  -3       67.56       74.54      4.41 o
   4  -3  -3     1172.91     1192.71     23.50 o
   5  -3  -3       38.48       50.96      6.16 o
   6  -3  -3       84.50       86.82      4.87 o
   7  -3  -3      136.03      136.22      7.72 o
   8  -3  -3        9.53        5.79      3.71 o
 -11  -2  -3       35.75       29.89     11.61 o
 -10  -2  -3       35.11       36.24      3.37 o
  -9  -2  -3      161.54      157.31      8.14 o
  -8  -2  -3      108.23      100.32      7.08 o
  -7  -2  -3       18.75       18.25      4.24 o
  -6  -2  -3       80.85       81.55      4.96 o
  -5  -2  -3       97.41      105.74      4.99 o
  -4  -2  -3       44.79       51.16      4.17 o
  -3  -2  -3      494.84      437.50     11.11 o
  -2  -2  -3      125.32      130.65      9.84 o
  -1  -2  -3     2351.66     2360.54     43.40 o
   0  -2  -3    10940.84     9567.95    167.07 o
   1  -2  -3     1033.59     1026.37     19.86 o
   2  -2  -3     1511.69     1546.08     30.18 o
   3  -2  -3      232.44      220.04      7.91 o
   4  -2  -3      136.36      139.97      6.62 o
   5  -2  -3      116.58      126.06      6.13 o
   6  -2  -3       18.55       17.46      2.24 o
   7  -2  -3       80.75       77.84      3.98 o
 -11  -1  -3        5.78       -0.64      7.20 o
 -10  -1  -3       41.60       45.09      6.65 o
  -9  -1  -3       11.49       10.13      4.65 o
  -8  -1  -3       83.13       90.09      5.33 o
  -7  -1  -3      859.67      812.19     18.21 o
  -6  -1  -3      258.85      266.90     11.62 o
  -5  -1  -3      276.68      306.88      9.11 o
  -4  -1  -3      407.67      419.29     14.38 o
  -3  -1  -3     2689.23     2635.65     48.96 o
  -2  -1  -3       45.22       47.77      5.30 o
  -1  -1  -3       87.39       83.94      6.04 o
   0  -1  -3      470.97      465.00     18.12 o
   1  -1  -3      851.57      800.13     13.49 o
   2  -1  -3       74.69       76.36      3.02 o
   3  -1  -3       30.09       31.84      3.74 o
   4  -1  -3      773.86      801.24     13.53 o
   5  -1  -3      490.10      491.00     10.30 o
 -10   0  -3      129.35      122.70      6.52 o
  -9   0  -3        4.76        6.09      6.00 o
  -8   0  -3        5.24        6.15      3.64 o
  -7   0  -3        6.60        5.91      5.94 o
  -6   0  -3      678.02      630.80     15.68 o
  -5   0  -3        2.82        2.97      3.09 o
  -4   0  -3        4.43        7.66      3.58 o
  -3   0  -3      316.19      285.69      9.71 o
  -2   0  -3     2800.09     2659.51     50.34 o
  -1   0  -3      433.46      429.44     11.95 o
   0   0  -3     1638.88     1650.12     31.52 o
   1   0  -3      284.97      274.36      8.05 o
   2   0  -3      244.86      220.30      7.57 o
   3   0  -3       77.14       76.03      2.04 o
   4   0  -3      152.42      150.78      2.09 o
 -10   1  -3       48.59       40.15      9.22 o
  -9   1  -3      277.56      269.70     10.76 o
  -8   1  -3      107.93       93.01      7.23 o
  -7   1  -3      260.28      284.92     10.58 o
  -6   1  -3      132.50      120.80      7.66 o
  -5   1  -3      219.29      190.48      8.71 o
  -4   1  -3      694.53      774.94     18.40 o
  -3   1  -3     1253.79     1297.38     27.20 o
  -1   1  -3       72.20       70.45      6.44 o
   0   1  -3      599.72      570.87     13.87 o
   1   1  -3      249.45      259.97     15.61 o
   2   1  -3      663.62      608.45     10.39 o
   3   1  -3      309.86      309.22      6.16 o
   4   1  -3        5.00        7.27      1.48 o
   5   1  -3        2.52        8.27      5.11 o
 -10   2  -3        3.36        3.37      3.95 o
  -9   2  -3      189.19      212.79     10.63 o
  -8   2  -3      205.13      180.79      9.78 o
  -7   2  -3        8.71        6.68      4.84 o
  -6   2  -3        8.13        9.86      4.99 o
  -5   2  -3      586.52      584.57     16.93 o
  -4   2  -3       40.16       59.85     10.11 o
  -3   2  -3       10.40       15.68      4.99 o
  -2   2  -3     1031.91     1066.47     29.46 o
  -1   2  -3     1613.82     1608.09     32.52 o
   0   2  -3      198.85      187.55     11.78 o
   1   2  -3     1382.14     1467.79     41.16 o
   2   2  -3      613.31      603.88     13.35 o
   3   2  -3       22.06       25.55      2.42 o
   4   2  -3       16.39       21.00      2.40 o
   5   2  -3      110.09      122.37     10.11 o
   6   2  -3       14.67       10.01      6.98 o
  -9   3  -3        1.61        5.39      7.72 o
  -8   3  -3       10.61       10.35      9.25 o
  -7   3  -3      473.67      475.18     16.48 o
  -6   3  -3      107.65      112.93      9.37 o
  -5   3  -3        1.78        5.11      7.78 o
  -4   3  -3      128.55      129.23      9.19 o
  -3   3  -3      409.48      444.80     20.29 o
  -2   3  -3      233.24      272.31     11.04 o
  -1   3  -3      388.71      378.39     12.35 o
   0   3  -3       26.73       30.23      5.11 o
   1   3  -3      959.33      965.99     15.64 o
   2   3  -3      369.55      365.82     10.90 o
   3   3  -3      174.99      161.75      5.21 o
   4   3  -3       31.69       36.27      3.65 o
   5   3  -3       91.20       87.15      8.44 o
   6   3  -3       47.45       46.49      9.56 o
  -9   4  -3       94.90      110.03      9.92 o
  -8   4  -3        3.80        8.82      5.51 o
  -7   4  -3      117.48      113.45     15.84 o
  -6   4  -3       43.90       55.80      8.09 o
  -5   4  -3     1578.61     1653.19     47.24 o
  -4   4  -3      116.01      125.75     10.11 o
  -3   4  -3       25.88       35.22      7.29 o
  -2   4  -3     1003.74      950.47     30.63 o
  -1   4  -3     1129.37     1126.35     32.85 o
   0   4  -3      365.97      361.27     12.49 o
   1   4  -3      220.61      225.50      9.43 o
   2   4  -3      298.26      300.32      8.02 o
   3   4  -3      570.53      563.34     10.98 o
   4   4  -3       23.68       21.17      2.95 o
   5   4  -3      118.49      115.03      3.77 o
   6   4  -3       24.51       23.64     13.78 o
   7   4  -3        5.22        9.95      7.81 o
  -8   5  -3      137.02      136.30     11.61 o
  -7   5  -3        0.27        1.01      5.70 o
  -6   5  -3       24.48       18.74      7.72 o
  -5   5  -3       66.82       62.73      9.71 o
  -4   5  -3      154.36      164.93     12.20 o
  -3   5  -3       50.24       61.14      8.70 o
  -2   5  -3      492.12      476.06     17.07 o
  -1   5  -3      468.70      513.47     17.16 o
   0   5  -3       54.98       57.43      7.50 o
   1   5  -3       36.17       49.40      8.01 o
   2   5  -3       29.43       30.17      5.05 o
   3   5  -3       55.17       59.87      5.15 o
   4   5  -3      195.31      177.61      6.25 o
   5   5  -3      393.94      397.72     17.04 o
   6   5  -3       68.10       71.83      4.59 o
   7   5  -3        0.40        2.54      6.43 o
   8   5  -3       11.71       12.86      9.83 o
  -8   6  -3      238.67      293.93     24.46 o
  -7   6  -3       10.55        3.37      6.92 o
  -6   6  -3        2.50        1.29      9.52 o
  -5   6  -3       11.33       19.69      8.27 o
  -4   6  -3      987.53     1001.56     30.17 o
  -3   6  -3        7.25       10.50      7.41 o
  -2   6  -3       83.79       87.86     16.63 o
  -1   6  -3      170.60      177.60     12.32 o
   0   6  -3        0.11        4.62      5.76 o
   1   6  -3        5.12        0.82      4.56 o
   2   6  -3       56.79       57.47      8.06 o
   3   6  -3       87.76       88.04      5.88 o
   4   6  -3      175.78      167.37      8.61 o
   5   6  -3       13.80        7.19      2.99 o
   6   6  -3       63.54       72.32     12.10 o
   7   6  -3       11.09       18.31      9.89 o
   8   6  -3       25.42       30.69     11.82 o
  -7   7  -3       11.25       13.84      8.70 o
  -6   7  -3       20.70       18.50      8.70 o
  -5   7  -3       17.75       27.56      8.82 o
  -4   7  -3       48.63       64.81     11.12 o
  -3   7  -3       13.03       12.68     13.14 o
  -2   7  -3       37.29       40.70     15.68 o
  -1   7  -3       83.10      116.47     17.37 o
   0   7  -3      231.71      254.55     13.98 o
   1   7  -3      137.05      138.41      9.36 o
   2   7  -3      112.45      133.96      7.89 o
   3   7  -3        0.73       -0.36      2.88 o
   4   7  -3       24.20       22.88      4.93 o
   5   7  -3       42.46       59.80      7.16 o
   6   7  -3       31.33       33.05      4.12 o
   7   7  -3        5.45       11.18      9.77 o
  -6   8  -3       13.51       24.99      9.98 o
  -5   8  -3      157.82      153.96     25.98 o
  -4   8  -3       33.16       39.48     15.31 o
  -3   8  -3       15.86        6.16      8.36 o
  -2   8  -3       91.80      111.44     13.02 o
  -1   8  -3       99.83      115.98     19.70 o
   0   8  -3       48.21       40.59      8.50 o
   1   8  -3        1.15        1.61      4.36 o
   2   8  -3       13.56       14.55      8.22 o
   3   8  -3       79.51       80.09      8.83 o
   4   8  -3       15.00       21.52      6.61 o
   5   8  -3        3.40        6.22      5.34 o
   6   8  -3       29.74       21.81      7.79 o
  -4   9  -3      108.55      133.96     17.58 o
  -3   9  -3        3.02        3.67      9.80 o
  -2   9  -3        5.10        9.80     10.17 o
  -1   9  -3      203.56      224.57     17.50 o
   0   9  -3        3.73        1.46      6.53 o
   1   9  -3        6.89        2.05      4.47 o
   2   9  -3        9.49       -0.08      4.34 o
   3   9  -3        8.89        6.77      5.13 o
   4   9  -3        5.24        1.87      4.01 o
   5   9  -3        2.42        1.87      4.06 o
  -2  10  -3        3.47        3.25      9.09 o
  -1  10  -3        6.06        4.26      8.21 o
   0  10  -3       20.79       12.41      8.19 o
   1  10  -3        0.47        0.61      5.56 o
   2  10  -3        9.26       -0.92      4.37 o
   3  10  -3        5.15       -2.58      5.72 o
  -5 -12  -2       48.37       70.65     10.41 o
  -4 -12  -2       41.31       -0.28     14.79 o
  -3 -12  -2       38.41        1.01     16.23 o
  -2 -12  -2       26.79       24.28     15.53 o
  -1 -12  -2       14.05       10.47      9.95 o
   0 -12  -2        7.52        7.84      9.68 o
   1 -12  -2        1.78       -5.94      8.51 o
   2 -12  -2       39.47       56.75     22.60 o
  -6 -11  -2        2.67        0.06      8.15 o
  -5 -11  -2       28.59       28.94      8.45 o
  -4 -11  -2        5.54        2.60      5.67 o
  -3 -11  -2       72.74       64.60     11.42 o
  -2 -11  -2       47.33       32.01     10.84 o
  -1 -11  -2        4.77        0.00      7.59 o
   0 -11  -2        3.47        5.82      8.57 o
   1 -11  -2       54.97       66.52     12.53 o
   2 -11  -2        2.49        2.24      6.12 o
   3 -11  -2       17.29       12.77     17.52 o
   4 -11  -2        3.84        5.24      8.30 o
  -8 -10  -2        1.15       -0.49      5.11 o
  -7 -10  -2       11.40       10.99      8.21 o
  -6 -10  -2        2.17       -1.10      4.07 o
  -5 -10  -2       10.59        8.02      9.55 o
  -4 -10  -2      131.39      144.46     11.70 o
  -3 -10  -2      325.70      336.93     16.62 o
  -2 -10  -2       37.48       28.91      9.22 o
  -1 -10  -2      217.15      235.91     15.08 o
   0 -10  -2       74.34       84.23     11.95 o
   1 -10  -2       16.89       17.79      9.62 o
   2 -10  -2       21.86       11.21     15.40 o
   3 -10  -2       49.67       40.98     11.33 o
   4 -10  -2       99.03      111.96     14.18 o
   5 -10  -2        4.21        4.75     13.63 o
  -8  -9  -2       25.83       24.81      5.71 o
  -7  -9  -2       10.81       10.00      5.04 o
  -6  -9  -2       13.80       18.40      5.36 o
  -5  -9  -2        2.48        4.81      7.93 o
  -4  -9  -2      125.60      125.46     10.23 o
  -3  -9  -2        3.77        6.31      5.48 o
  -2  -9  -2       48.23       43.52     14.36 o
  -1  -9  -2       62.27       97.83     15.99 o
   0  -9  -2       11.49       19.05      7.84 o
   1  -9  -2       99.28      117.36     18.35 o
   2  -9  -2      361.94      376.72     18.40 o
   3  -9  -2       12.34       12.37      8.15 o
   4  -9  -2        2.51        5.57      7.29 o
   5  -9  -2      201.49      213.07     16.27 o
   6  -9  -2       50.26       62.05     11.12 o
  -9  -8  -2        3.32        3.25      6.68 o
  -8  -8  -2      173.46      172.85      6.88 o
  -7  -8  -2        1.63        4.30      2.73 o
  -6  -8  -2        6.69        5.63      2.93 o
  -5  -8  -2      284.37      288.43     15.97 o
  -4  -8  -2       10.83       12.92      8.82 o
  -3  -8  -2      104.38      140.72     13.73 o
  -2  -8  -2       18.56       19.39     10.57 o
  -1  -8  -2      181.18      182.22     11.62 o
   0  -8  -2      930.39      922.60     26.89 o
   1  -8  -2        9.41        9.31      6.61 o
   2  -8  -2       49.41       44.66     14.24 o
   3  -8  -2      266.49      267.62     14.84 o
   4  -8  -2      208.27      220.33     14.13 o
   5  -8  -2       21.79       18.65      8.33 o
   6  -8  -2       42.28       63.79     10.41 o
   7  -8  -2       56.89       68.97     10.78 o
 -10  -7  -2       14.60       13.84      9.95 o
  -9  -7  -2        2.96        4.59      7.44 o
  -8  -7  -2        8.89        9.26      2.16 o
  -7  -7  -2      168.03      161.71     13.70 o
  -6  -7  -2        8.18        8.16      3.11 o
  -5  -7  -2        5.28        8.88      4.90 o
  -4  -7  -2      323.74      332.61     12.09 o
  -3  -7  -2       19.73       49.95      5.82 o
  -2  -7  -2        6.47        8.24      7.50 o
  -1  -7  -2       51.23       46.37      7.17 o
   0  -7  -2       22.67       28.21     10.81 o
   1  -7  -2        8.36        6.00      5.48 o
   2  -7  -2       46.71       44.90      7.87 o
   3  -7  -2       41.41       38.19      8.06 o
   4  -7  -2        3.17       15.89     10.23 o
   5  -7  -2        7.75        5.57      8.48 o
   6  -7  -2        2.60        8.45      9.00 o
   7  -7  -2       20.36       22.39      7.59 o
   8  -7  -2        8.30       11.70      6.77 o
 -10  -6  -2        6.65       -0.09      5.02 o
  -9  -6  -2       12.17        9.19      7.66 o
  -8  -6  -2       37.05       33.27      2.83 o
  -7  -6  -2      419.37      434.97      7.36 o
  -6  -6  -2       14.65       15.28      5.79 o
  -5  -6  -2       20.14       14.67      3.54 o
  -4  -6  -2        2.36        1.97      2.16 o
  -3  -6  -2      731.48      673.87     16.52 o
  -2  -6  -2      232.70      234.60     13.22 o
  -1  -6  -2      174.28      187.91      9.44 o
   0  -6  -2      171.78      150.47     13.52 o
   1  -6  -2      111.77      108.76      8.06 o
   2  -6  -2      257.54      262.29     11.59 o
   3  -6  -2       91.41       80.70      8.43 o
   4  -6  -2      187.63      195.24     10.76 o
   5  -6  -2       48.56       48.48      7.20 o
   6  -6  -2       14.59       23.27      9.86 o
   7  -6  -2       39.39       45.94      7.81 o
   8  -6  -2        2.60        7.20      5.54 o
 -10  -5  -2       63.49      122.82     20.74 o
  -9  -5  -2      115.71      138.56     18.72 o
  -8  -5  -2        0.90        2.24      3.25 o
  -7  -5  -2       82.36       82.06      3.08 o
  -6  -5  -2       33.93       45.75      3.31 o
  -5  -5  -2       63.87       60.68      6.51 o
  -4  -5  -2       88.18       97.79      3.97 o
  -3  -5  -2       47.27       53.13      3.62 o
  -2  -5  -2       26.62       44.04      4.93 o
  -1  -5  -2      140.37      136.21     11.25 o
   0  -5  -2      926.11      888.87     25.18 o
   1  -5  -2      274.88      284.16     10.80 o
   2  -5  -2      570.97      615.99     20.78 o
   3  -5  -2      726.56      754.43     23.65 o
   4  -5  -2       88.91       85.23      7.44 o
   5  -5  -2       25.56       28.73      5.60 o
   6  -5  -2        8.34        4.75      7.93 o
   7  -5  -2       24.42       23.40      5.67 o
   8  -5  -2        8.30       12.92      7.84 o
   9  -5  -2        2.23        1.96      4.41 o
 -10  -4  -2       13.76       13.14     15.10 o
  -9  -4  -2        6.97        8.88      7.56 o
  -8  -4  -2       74.41       77.29      2.73 o
  -7  -4  -2      263.18      260.83      4.57 o
  -6  -4  -2      131.30      137.63      3.43 o
  -5  -4  -2      244.03      249.78      5.62 o
  -4  -4  -2      313.29      313.27      7.17 o
  -3  -4  -2     1241.34     1253.66     24.45 o
  -2  -4  -2       41.54       32.74      3.23 o
  -1  -4  -2       93.25       83.68      6.34 o
   0  -4  -2      780.00      772.39     18.06 o
   1  -4  -2      116.49      121.21      6.90 o
   2  -4  -2      383.08      402.48     15.05 o
   3  -4  -2      801.22      810.74     18.44 o
   4  -4  -2      234.37      207.23     11.99 o
   5  -4  -2       73.02       74.10      6.13 o
   6  -4  -2       29.99       34.06      4.87 o
   7  -4  -2        0.43        2.11      5.57 o
   8  -4  -2      142.62      144.15      7.87 o
   9  -4  -2        4.82        2.17      3.34 o
 -11  -3  -2        4.62        7.75      9.86 o
 -10  -3  -2       12.87       24.25     10.35 o
  -9  -3  -2       16.94       10.02      2.33 o
  -8  -3  -2      512.03      490.58      6.52 o
  -7  -3  -2      808.79      794.75     10.22 o
  -6  -3  -2       17.06       10.15      1.64 o
  -5  -3  -2       54.68       63.73      2.16 o
  -4  -3  -2     1043.39     1012.78     11.71 o
  -3  -3  -2       46.00       60.81      6.22 o
  -2  -3  -2      166.26      174.52      4.96 o
  -1  -3  -2        8.55       10.84      3.92 o
   0  -3  -2     5446.34     5844.40    106.82 o
   1  -3  -2     5692.07     5896.35    113.75 o
   2  -3  -2      232.74      226.05     10.46 o
   3  -3  -2       78.14       81.44      7.23 o
   4  -3  -2     2121.97     2165.81     43.83 o
   5  -3  -2       61.14       61.48      4.69 o
   6  -3  -2      136.97      141.07      9.01 o
   7  -3  -2       58.25       53.78      6.80 o
   8  -3  -2       44.89       46.22      6.55 o
 -11  -2  -2       75.95       82.15     14.89 o
 -10  -2  -2       82.21       86.01     13.05 o
  -9  -2  -2       10.67        5.94      1.33 o
  -8  -2  -2      241.26      231.49      6.58 o
  -7  -2  -2       64.30       70.05      3.24 o
  -6  -2  -2      779.68      790.26     14.29 o
  -5  -2  -2        6.66       12.00      3.15 o
  -4  -2  -2       56.21       48.19      5.84 o
  -3  -2  -2     6134.45     6343.33    108.54 o
  -2  -2  -2     1436.59     1540.32     25.34 o
  -1  -2  -2       29.40       22.16      3.55 o
   0  -2  -2    11833.54    12722.29    244.66 o
   1  -2  -2     1199.46     1284.15     23.35 o
   2  -2  -2      208.81      201.08      6.20 o
   3  -2  -2      619.49      638.95     14.31 o
   4  -2  -2       53.05       49.32      4.93 o
   5  -2  -2      118.33      106.24      4.35 o
   6  -2  -2       14.18        9.95      3.64 o
   7  -2  -2      135.04      133.80      6.31 o
   8  -2  -2       70.12       66.10      4.47 o
 -10  -1  -2       79.68       92.41     13.75 o
  -9  -1  -2       56.92       57.94     11.27 o
  -8  -1  -2      240.47      227.47      6.64 o
  -7  -1  -2      731.56      748.49     15.37 o
  -6  -1  -2      930.17      939.51     18.04 o
  -5  -1  -2      277.74      320.96      7.79 o
  -4  -1  -2      553.43      629.52     12.89 o
  -3  -1  -2       28.71       29.87      3.65 o
  -2  -1  -2      613.32      559.79     15.39 o
  -1  -1  -2      531.63      503.86     10.46 o
   0  -1  -2      501.40      434.49      6.12 o
   1  -1  -2     5022.03     5048.72     62.03 o
   2  -1  -2      728.06      759.82     14.82 o
   3  -1  -2      149.34      145.06      4.81 o
   4  -1  -2     1067.68     1068.85     18.48 o
   5  -1  -2       68.56       63.87      3.25 o
   6  -1  -2        6.36        6.22      1.59 o
 -10   0  -2        0.85       10.04     13.01 o
  -9   0  -2       45.92       62.45      7.23 o
  -8   0  -2       77.32       83.87      5.02 o
  -7   0  -2      512.94      505.67     12.22 o
  -6   0  -2        7.27       12.37      5.11 o
  -5   0  -2       61.07       57.56      4.41 o
  -4   0  -2     2778.79     2876.34     52.07 o
  -3   0  -2     1783.18     1743.47     36.07 o
  -2   0  -2      787.25      734.41     15.82 o
  -1   0  -2       39.54       39.84      4.17 o
   0   0  -2      389.16      393.76      8.17 o
   1   0  -2    38595.30    40723.63    606.85 o
   2   0  -2      823.49      758.31     12.35 o
   3   0  -2      150.10      173.61      2.34 o
 -10   1  -2       26.16       22.68      6.57 o
  -9   1  -2       19.81       19.60      4.04 o
  -8   1  -2      100.50      110.41      9.56 o
  -7   1  -2      218.51      224.08      8.49 o
  -6   1  -2      386.48      351.40     10.74 o
  -5   1  -2       32.18       42.79      4.56 o
  -4   1  -2      772.30      853.29     18.73 o
  -3   1  -2     1278.40     1289.11     25.29 o
  -2   1  -2      863.86      792.76     22.21 o
  -1   1  -2      233.38      239.05      8.73 o
   0   1  -2     3333.58     3268.09     62.45 o
   1   1  -2    17601.28    17766.61    696.24 o
   2   1  -2       28.00       28.64      4.24 o
   3   1  -2      177.29      189.45      4.92 o
   4   1  -2     2579.58     2579.66     59.01 o
 -10   2  -2      126.41      140.68     11.27 o
  -9   2  -2       81.44       77.37     10.05 o
  -8   2  -2       13.94        8.30      4.38 o
  -7   2  -2       33.04       28.21      5.36 o
  -6   2  -2     2859.68     2751.12     56.66 o
  -5   2  -2       25.37       23.43      4.84 o
  -4   2  -2      779.57      811.50     23.18 o
  -3   2  -2      718.49      656.10     16.36 o
  -2   2  -2      695.46      650.12     20.87 o
  -1   2  -2      198.49      184.06     12.92 o
   0   2  -2      303.95      289.04     13.67 o
   1   2  -2      684.13      697.97     22.31 o
   2   2  -2     2439.21     2306.14     29.68 o
   3   2  -2       25.73       25.35      6.77 o
   4   2  -2      172.75      210.59      3.36 o
   5   2  -2        2.12        4.78      7.93 o
 -10   3  -2       40.83       46.00      6.65 o
  -9   3  -2      159.81      157.79      9.59 o
  -8   3  -2        8.06        6.16      4.62 o
  -7   3  -2       43.95       51.88      6.65 o
  -6   3  -2      944.57      895.23     23.32 o
  -5   3  -2       61.34       66.59     10.81 o
  -4   3  -2      206.12      213.19      9.93 o
  -3   3  -2       36.42       46.19      9.46 o
  -2   3  -2      192.54      202.44      9.20 o
  -1   3  -2      198.46      178.37      8.37 o
   0   3  -2      159.36      170.07     11.44 o
   1   3  -2       66.10       78.43      4.15 o
   2   3  -2     1469.16     1459.27     21.58 o
   3   3  -2       31.60       32.82      4.38 o
   4   3  -2       76.39       75.61      3.41 o
   5   3  -2        2.24        1.42      0.61 o
   6   3  -2       11.28       15.95      6.95 o
  -9   4  -2       89.47       95.42      9.31 o
  -8   4  -2      105.69       97.94      8.76 o
  -7   4  -2       28.89       13.23      9.77 o
  -6   4  -2        8.58       19.35      6.09 o
  -5   4  -2     1000.43      923.78     24.59 o
  -4   4  -2        0.69        6.43      4.69 o
  -3   4  -2      106.55      110.77     12.65 o
  -2   4  -2       62.73       60.78     11.06 o
  -1   4  -2       60.45       56.37     10.26 o
   0   4  -2      509.80      522.35     14.29 o
   1   4  -2      244.67      238.57      8.71 o
   2   4  -2      234.48      259.21     11.49 o
   3   4  -2       95.69       93.97      4.17 o
   4   4  -2        0.69       -0.62      2.16 o
   5   4  -2      201.88      202.82      8.54 o
   6   4  -2       20.95       18.31      7.69 o
   7   4  -2        8.98        5.73      7.26 o
  -9   5  -2        5.29        3.49      9.00 o
  -8   5  -2       30.38       24.74      7.69 o
  -7   5  -2      125.01      113.48     10.26 o
  -6   5  -2       40.35       44.96     12.99 o
  -5   5  -2      190.98      183.16     11.77 o
  -4   5  -2       89.85      118.44      9.77 o
  -3   5  -2       50.00       54.95     12.53 o
  -2   5  -2      374.75      401.11     19.95 o
  -1   5  -2      502.16      566.48     23.07 o
   0   5  -2       51.33       46.62      6.68 o
   1   5  -2      343.49      352.53      9.13 o
   2   5  -2      270.89      270.02      7.60 o
   3   5  -2       22.41       30.12      4.85 o
   4   5  -2       52.93       46.84      4.52 o
   5   5  -2       36.18       35.88      4.49 o
   6   5  -2       95.67       98.39      3.61 o
   7   5  -2       16.89       15.40     13.96 o
  -8   6  -2        5.36        6.31      9.22 o
  -7   6  -2       15.57       20.15      7.69 o
  -6   6  -2      119.64      103.00     10.94 o
  -5   6  -2       31.43       34.27      8.39 o
  -4   6  -2      135.44      132.40     17.74 o
  -3   6  -2      130.61      165.61     17.92 o
  -2   6  -2       80.89       77.81      9.59 o
  -1   6  -2      427.59      399.12     22.41 o
   0   6  -2       48.49       53.11      7.47 o
   1   6  -2       19.20       15.11      4.28 o
   2   6  -2      345.25      356.78      9.81 o
   3   6  -2       25.68       27.21      4.62 o
   4   6  -2       10.13        6.92      4.23 o
   5   6  -2      108.84      114.89      6.88 o
   6   6  -2        4.22        4.10      3.21 o
   7   6  -2       23.54       21.53      9.74 o
   8   6  -2        4.07        2.69      5.88 o
  -7   7  -2       11.74       11.30      8.08 o
  -6   7  -2        8.82       19.14      8.21 o
  -5   7  -2       73.88      109.32     19.05 o
  -4   7  -2       63.67       58.69     10.38 o
  -3   7  -2      424.59      438.32     19.02 o
  -2   7  -2      236.83      212.90     13.49 o
  -1   7  -2       91.95       85.20     10.51 o
   0   7  -2      387.08      376.53     22.18 o
   1   7  -2       75.53       71.97     15.78 o
   2   7  -2       31.04       45.09     12.13 o
   3   7  -2        9.19        9.18      5.25 o
   4   7  -2        3.50        5.03      3.54 o
   5   7  -2      129.09      140.12      8.39 o
   6   7  -2       21.53       18.39      3.67 o
   7   7  -2       14.24        4.72     12.83 o
   8   7  -2        2.30        0.15      7.96 o
  -6   8  -2        2.94        2.63     10.63 o
  -5   8  -2      104.10      123.85     14.09 o
  -4   8  -2       66.41       74.74     12.50 o
  -3   8  -2      159.45      150.33     14.06 o
  -2   8  -2      101.47      106.15     12.77 o
  -1   8  -2       87.20       78.60     11.76 o
   0   8  -2        2.87       -0.43      6.55 o
   1   8  -2        1.92        8.86      7.65 o
   2   8  -2        2.83       -1.14      2.30 o
   3   8  -2       15.07       13.25      5.65 o
   4   8  -2       32.19       33.80      7.24 o
   5   8  -2        3.23        4.31      5.47 o
   6   8  -2        8.78       13.01      7.15 o
   7   8  -2        1.16        0.21      5.73 o
  -5   9  -2       20.39       33.50     11.05 o
  -4   9  -2       35.54       28.48     18.07 o
  -3   9  -2       34.15       32.06     20.49 o
  -1   9  -2        1.55        7.44     12.95 o
   0   9  -2       48.48       29.96     19.74 o
   1   9  -2       23.30       14.03      5.77 o
   2   9  -2      119.86      120.93      8.41 o
   3   9  -2        6.33        6.45      5.72 o
   4   9  -2        4.17        5.00      5.25 o
   5   9  -2        0.98        0.58      3.29 o
   6   9  -2        5.55        9.59      5.47 o
  -3  10  -2        2.77        6.31      9.09 o
  -2  10  -2        0.89       -0.46      7.26 o
  -1  10  -2      115.20      129.25     15.26 o
   0  10  -2       59.76       58.82     16.32 o
   1  10  -2       20.87       11.03     10.40 o
   2  10  -2       26.18       -0.01      6.25 o
   3  10  -2       66.41       75.03      7.62 o
   4  10  -2        1.84       -2.57      4.45 o
   0  11  -2        6.53        3.08      5.40 o
   1  11  -2        9.15        5.06      6.58 o
   2  11  -2        1.41       -1.04      3.79 o
  -4 -12  -1        1.66        0.83      6.00 o
  -3 -12  -1       11.51       -1.53      6.34 o
  -2 -12  -1       64.12       75.07     13.05 o
  -1 -12  -1       30.60       20.33     11.55 o
   0 -12  -1        8.77        9.06     10.84 o
   1 -12  -1       10.13        2.45     10.63 o
  -6 -11  -1       16.17       16.90      6.74 o
  -5 -11  -1       19.96       15.04     11.39 o
  -4 -11  -1        4.81        8.30      6.89 o
  -3 -11  -1       49.09       37.92     10.41 o
  -2 -11  -1      114.84      136.26     13.63 o
  -1 -11  -1        5.42        7.13      7.87 o
   0 -11  -1       21.18       18.89     16.48 o
   1 -11  -1       20.61       17.39     10.35 o
   2 -11  -1       35.37       41.56     12.62 o
   3 -11  -1       34.14        3.40     19.20 o
   4 -11  -1       65.63       57.95     14.12 o
  -7 -10  -1        3.72        0.64      6.46 o
  -6 -10  -1        5.64        3.92      7.78 o
  -5 -10  -1       85.99       92.75      9.83 o
  -4 -10  -1       76.06       85.00     10.08 o
  -3 -10  -1       51.95       30.17     14.92 o
  -2 -10  -1       37.79       31.97     15.10 o
  -1 -10  -1       51.07       63.12     17.46 o
   0 -10  -1       36.89       28.45      9.98 o
   1 -10  -1       25.30       26.55     10.11 o
   2 -10  -1       10.39       18.68     15.40 o
   3 -10  -1       47.66       84.90     12.96 o
   4 -10  -1       22.71       23.86     11.24 o
   5 -10  -1        0.17       -4.69      6.25 o
  -8  -9  -1        5.86        5.48      6.92 o
  -7  -9  -1        0.71        1.10      3.18 o
  -6  -9  -1        6.02        7.44      4.56 o
  -5  -9  -1       70.88       97.31     12.68 o
  -4  -9  -1       27.00       36.63      7.29 o
  -3  -9  -1      110.23       89.15      9.90 o
  -2  -9  -1       50.84       64.23      9.00 o
  -1  -9  -1      350.76      337.53     16.87 o
   0  -9  -1      135.21      135.21     12.19 o
   1  -9  -1        2.49        3.12      6.09 o
   2  -9  -1       21.94       25.51      9.25 o
   3  -9  -1        6.80        9.74      7.13 o
   4  -9  -1       26.10       30.01     10.20 o
   5  -9  -1       70.82       56.63     12.07 o
   6  -9  -1        9.40       -0.28      6.52 o
  -9  -8  -1        1.13        0.06      4.72 o
  -8  -8  -1       13.69        8.48      7.35 o
  -7  -8  -1       10.10       12.31      4.49 o
  -6  -8  -1        8.19       11.08      4.63 o
  -5  -8  -1       99.37      114.82     11.40 o
  -4  -8  -1      207.39      230.74     10.57 o
  -3  -8  -1      212.46      232.38     11.28 o
  -2  -8  -1       34.61       44.38      7.47 o
  -1  -8  -1      111.83      134.78     15.20 o
   0  -8  -1       40.68       48.70      8.67 o
   1  -8  -1       19.70       21.31      8.02 o
   2  -8  -1       87.37       93.04     10.63 o
   3  -8  -1      304.21      294.92     15.73 o
   4  -8  -1       43.29       37.03      9.68 o
   5  -8  -1        8.19        2.51      7.26 o
   6  -8  -1      174.70      186.91     22.09 o
   7  -8  -1        5.22        2.20     10.53 o
  -9  -7  -1        3.79       -2.33     10.81 o
  -8  -7  -1       60.95       48.14      2.48 o
  -7  -7  -1       10.50        9.01      2.75 o
  -6  -7  -1      162.45      182.75      7.51 o
  -5  -7  -1       27.74       28.85      3.79 o
  -4  -7  -1      419.41      473.09     18.01 o
  -3  -7  -1       13.13       11.97      7.56 o
  -2  -7  -1       45.12       34.89     10.38 o
  -1  -7  -1      318.76      308.08     12.52 o
   0  -7  -1       63.08       72.48      8.27 o
   1  -7  -1        9.18       14.97     10.29 o
   2  -7  -1      486.23      461.19     17.35 o
   3  -7  -1      464.49      440.22     17.31 o
   4  -7  -1       24.25       27.23      7.90 o
   5  -7  -1       55.26       46.37     14.70 o
   6  -7  -1      242.31      243.28     21.18 o
   7  -7  -1      125.48      144.63     17.77 o
   8  -7  -1        3.62        7.62     10.99 o
 -10  -6  -1       20.03       30.07     17.27 o
  -9  -6  -1        3.32       -3.46     11.18 o
  -8  -6  -1      142.13      127.83      6.96 o
  -7  -6  -1      170.32      147.29      4.40 o
  -6  -6  -1       88.96      102.23     26.30 o
  -5  -6  -1      558.70      576.38     11.61 o
  -4  -6  -1      958.04      967.08     17.16 o
  -3  -6  -1       59.88       55.51      8.33 o
  -2  -6  -1       58.15       59.21      9.56 o
  -1  -6  -1      295.11      280.11     10.92 o
   0  -6  -1     2067.71     2093.63     50.30 o
   1  -6  -1      140.36      159.68      9.59 o
   2  -6  -1      104.09       97.47      8.27 o
   3  -6  -1      564.49      544.62     22.73 o
   4  -6  -1      554.85      526.66     23.86 o
   5  -6  -1        1.85        2.69      9.00 o
   6  -6  -1      123.48      115.32     15.32 o
   7  -6  -1      120.97      126.07     15.84 o
   8  -6  -1        4.87        4.13      5.76 o
 -10  -5  -1        3.73        9.34      9.00 o
  -9  -5  -1        4.25        1.59      6.28 o
  -8  -5  -1        5.67       10.35      7.20 o
  -7  -5  -1       47.95       48.78      2.08 o
  -6  -5  -1        4.77        5.17      2.60 o
  -5  -5  -1       95.29       99.62      6.97 o
  -4  -5  -1      118.87      112.53      5.12 o
  -3  -5  -1      248.08      227.80      5.77 o
  -2  -5  -1      753.70      750.53     20.70 o
  -1  -5  -1     1129.08     1121.28     24.11 o
   0  -5  -1       59.40       65.50     10.35 o
   1  -5  -1      109.91      106.44      7.63 o
   2  -5  -1      115.51      113.91      7.57 o
   3  -5  -1      106.05       98.88      7.87 o
   4  -5  -1       10.20       16.38      5.11 o
   5  -5  -1       14.12       14.45      8.64 o
   6  -5  -1       43.83       41.74      9.71 o
   7  -5  -1      107.41      110.16      8.58 o
   8  -5  -1       69.17       77.61      7.84 o
   9  -5  -1       16.47       13.99      9.71 o
 -10  -4  -1       11.32       19.29      9.74 o
  -9  -4  -1        8.36       -2.91      6.74 o
  -8  -4  -1       34.80       26.55      8.27 o
  -7  -4  -1       97.67       99.24      2.67 o
  -6  -4  -1      329.07      318.78      6.27 o
  -5  -4  -1       39.67       33.37      2.25 o
  -4  -4  -1     1251.03     1344.86     18.98 o
  -3  -4  -1     1013.56     1055.65     24.50 o
  -2  -4  -1       35.03       28.78      4.06 o
  -1  -4  -1       44.83       33.64      5.39 o
   0  -4  -1       32.38       45.00      5.61 o
   1  -4  -1       48.18       45.62      5.61 o
   2  -4  -1      737.66      815.59     18.52 o
   3  -4  -1     1398.92     1353.06     28.70 o
   4  -4  -1      284.53      288.47     10.06 o
   5  -4  -1      430.16      423.06     17.28 o
   6  -4  -1      325.02      306.04     11.22 o
   7  -4  -1       94.40       96.83      7.02 o
   8  -4  -1        9.86       16.08      4.90 o
   9  -4  -1        9.64        4.69      7.17 o
 -10  -3  -1       64.42       74.70     13.38 o
  -9  -3  -1       37.34       36.51     10.17 o
  -8  -3  -1       35.33       23.46      8.42 o
  -7  -3  -1       35.29       35.83     12.34 o
  -6  -3  -1      156.56      170.40      3.26 o
  -5  -3  -1        9.62        7.49      1.16 o
  -4  -3  -1     1108.33     1177.37     17.16 o
  -3  -3  -1        8.24        8.41      1.81 o
  -2  -3  -1     1144.74     1178.55     48.38 o
  -1  -3  -1     2142.84     2129.46     38.50 o
   0  -3  -1      126.38      122.88     10.46 o
   1  -3  -1     2192.87     2156.07     40.13 o
   2  -3  -1       51.22       62.96      5.30 o
   3  -3  -1     2959.55     2885.16     53.85 o
   4  -3  -1      359.45      326.75      9.45 o
   5  -3  -1       37.15       39.05      4.62 o
   6  -3  -1      122.47      116.71      9.41 o
   7  -3  -1      142.00      125.72      6.68 o
   8  -3  -1      387.28      378.46     11.38 o
   9  -3  -1        8.33        9.22      3.49 o
 -10  -2  -1        6.23       -1.07      6.92 o
  -9  -2  -1        1.00        1.47      6.22 o
  -8  -2  -1       93.82       99.38     16.66 o
  -7  -2  -1       94.89       95.98      2.44 o
  -6  -2  -1       27.84       27.86      1.61 o
  -5  -2  -1      102.65      106.28      3.33 o
  -4  -2  -1      542.97      512.69      6.26 o
  -3  -2  -1      338.93      311.51      4.61 o
  -2  -2  -1      610.14      598.32      8.20 o
  -1  -2  -1     3840.10     3768.18     47.05 o
   0  -2  -1     8159.85     8838.51    157.66 o
   1  -2  -1       17.23       23.22      5.85 o
   2  -2  -1      379.86      341.18     12.21 o
   3  -2  -1      917.87      911.50     17.11 o
   4  -2  -1     1171.20     1141.70     21.03 o
   5  -2  -1       84.02       79.32      4.20 o
   6  -2  -1      294.67      302.67     10.40 o
   7  -2  -1      153.02      154.90      8.24 o
   8  -2  -1      439.76      436.60     10.65 o
   9  -2  -1       24.38        9.74      4.01 o
 -10  -1  -1       24.78       32.92     11.45 o
  -9  -1  -1       34.13       63.24     10.93 o
  -8  -1  -1      353.76      340.39      6.18 o
  -7  -1  -1      638.76      605.69     10.50 o
  -6  -1  -1        6.66        4.51      2.09 o
  -5  -1  -1      912.73      961.67     13.08 o
  -4  -1  -1     2735.08     2784.64     47.43 o
  -3  -1  -1      402.88      359.36      7.11 o
  -2  -1  -1       74.93       73.80      3.00 o
   1  -1  -1      256.65      243.57      6.71 o
   2  -1  -1      226.33      207.52      4.91 o
   3  -1  -1      112.77      106.13      5.21 o
   4  -1  -1      609.28      623.93     12.46 o
   5  -1  -1      386.68      391.26      8.99 o
   6  -1  -1        2.38        4.07      2.54 o
   7  -1  -1       48.46       54.12      2.54 o
   8  -1  -1       30.33       33.66      2.66 o
 -10   0  -1       35.31       52.40     12.46 o
  -9   0  -1        3.90        5.50      1.73 o
  -8   0  -1       90.66      100.51      6.46 o
  -7   0  -1       22.07       25.42      2.79 o
  -6   0  -1      119.05      113.99      4.38 o
  -5   0  -1       21.93       27.32      4.13 o
  -4   0  -1      456.01      446.00      9.16 o
  -3   0  -1     1864.36     1818.86     30.55 o
  -2   0  -1        5.02       12.16      4.32 o
   1   0  -1       15.97       19.42      0.99 o
   2   0  -1      737.29      680.71     23.92 o
   3   0  -1     1150.46     1091.38     15.33 o
   4   0  -1       19.37       23.61      1.07 o
   5   0  -1     1392.73     1364.57     19.13 o
 -10   1  -1      139.89      179.29     27.39 o
  -9   1  -1        6.38        7.83      6.48 o
  -8   1  -1      188.30      177.14      9.65 o
  -7   1  -1      234.75      227.50     10.61 o
  -6   1  -1      149.59      143.92      5.82 o
  -5   1  -1        0.74       -1.35      1.78 o
  -4   1  -1     3019.77     3148.37     56.98 o
  -3   1  -1        2.69        3.03      2.85 o
  -2   1  -1     1101.12     1018.75     19.77 o
  -1   1  -1      571.03      533.32     11.24 o
   0   1  -1      318.90      284.75      6.66 o
   1   1  -1      296.68      292.95      5.56 o
   2   1  -1     1814.17     1733.18     26.39 o
   3   1  -1      129.10      124.42      7.14 o
 -10   2  -1        3.21       -2.82      8.54 o
  -9   2  -1       94.18       84.58      5.73 o
  -8   2  -1      106.13      102.60      6.46 o
  -7   2  -1      320.46      301.59      9.94 o
  -6   2  -1      120.55      110.09      6.40 o
  -5   2  -1      205.36      192.15      7.51 o
  -4   2  -1      197.24      215.55      7.76 o
  -3   2  -1     1297.48     1332.86     26.24 o
  -2   2  -1        8.91       16.05      4.16 o
  -1   2  -1       13.67       15.13      4.47 o
   0   2  -1      127.81      122.44      9.73 o
   1   2  -1     4223.20     4249.26    100.74 o
   2   2  -1      298.99      248.36      7.99 o
   3   2  -1      103.19      106.22      4.31 o
   4   2  -1      323.84      307.46     11.14 o
 -10   3  -1       30.90       32.16      8.45 o
  -9   3  -1        7.79        6.80      5.73 o
  -8   3  -1       47.03       50.90      6.06 o
  -7   3  -1      168.64      175.53      8.49 o
  -6   3  -1      741.80      723.35     23.82 o
  -5   3  -1      233.72      222.30      9.32 o
  -4   3  -1      602.58      628.15     16.02 o
  -3   3  -1     1124.81     1150.31     24.34 o
  -2   3  -1     3353.73     3220.54     61.11 o
  -1   3  -1        1.26        2.36      3.31 o
   0   3  -1      120.43      107.25      6.47 o
   1   3  -1     1363.71     1310.84     37.20 o
   2   3  -1      842.48      762.33     33.90 o
   3   3  -1       91.53       91.74      3.21 o
   4   3  -1      256.31      250.81      5.49 o
   5   3  -1      471.56      473.98     15.54 o
  -9   4  -1       67.28       81.81     11.61 o
  -8   4  -1       67.04       59.63     10.44 o
  -7   4  -1       24.44       24.44      5.97 o
  -6   4  -1      606.56      595.58     17.60 o
  -5   4  -1       48.02       40.46     10.51 o
  -4   4  -1      656.23      650.63     18.04 o
  -3   4  -1      410.05      366.10     12.53 o
  -2   4  -1     2618.12     2725.76     54.35 o
  -1   4  -1      997.42     1062.23     23.55 o
   0   4  -1      900.75      939.19     21.10 o
   1   4  -1        9.40        8.46      2.76 o
   2   4  -1      924.42      974.78     42.67 o
   3   4  -1      306.66      291.89      6.80 o
   4   4  -1       16.28       17.85      5.36 o
   5   4  -1       10.81       11.55      2.29 o
   6   4  -1       30.44       37.79     13.02 o
  -9   5  -1      216.17      225.24     11.77 o
  -8   5  -1       36.92       33.14      6.95 o
  -7   5  -1       10.25        6.65      5.60 o
  -6   5  -1        4.45        2.76      4.78 o
  -5   5  -1      263.87      243.57     11.77 o
  -4   5  -1       20.11       29.92      6.43 o
  -3   5  -1       29.80       26.89     10.29 o
  -2   5  -1      245.90      229.13     15.95 o
  -1   5  -1        3.41        1.50      2.73 o
   0   5  -1      156.59      190.92      9.14 o
   1   5  -1      262.07      288.82      9.01 o
   2   5  -1      387.91      396.18      9.72 o
   3   5  -1       96.02      109.94      9.65 o
   4   5  -1      984.66      984.10     17.11 o
   5   5  -1       18.39       23.77      7.90 o
   6   5  -1        4.31        3.49      5.88 o
   7   5  -1       67.01       73.33     10.66 o
  -8   6  -1        3.71        0.86      9.16 o
  -7   6  -1       50.87       51.51      8.39 o
  -6   6  -1       54.02       54.95      9.10 o
  -5   6  -1      104.73      115.77     10.35 o
  -4   6  -1       18.14       20.49     11.55 o
  -3   6  -1      348.66      336.37     14.33 o
  -2   6  -1       35.52       44.68      7.60 o
  -1   6  -1       49.85       77.43     12.01 o
   0   6  -1      228.51      245.21     11.25 o
   1   6  -1     1055.22     1125.62     19.47 o
   2   6  -1       23.64       32.85      5.56 o
   3   6  -1      133.55      136.82      5.68 o
   4   6  -1      151.32      138.61      8.38 o
   5   6  -1      269.29      287.12      9.12 o
   6   6  -1       32.37       39.07      3.26 o
   7   6  -1        8.84        7.56      7.07 o
  -7   7  -1        3.69       -4.81      5.14 o
  -6   7  -1      133.84      156.16     12.25 o
  -5   7  -1      286.81      298.42     16.00 o
  -4   7  -1       43.74       48.08      9.43 o
  -3   7  -1       54.02       52.90      9.80 o
  -2   7  -1      597.50      593.72     20.95 o
  -1   7  -1        0.81       -2.20      5.14 o
   0   7  -1       31.27       35.37      7.47 o
   1   7  -1       93.52       90.39      6.22 o
   2   7  -1      153.31      162.88      8.53 o
   3   7  -1       95.03       95.63      7.35 o
   4   7  -1      212.85      213.70      8.34 o
   5   7  -1      292.10      286.71     10.30 o
   6   7  -1        8.83        9.54      3.22 o
   7   7  -1        5.05       11.82      7.32 o
   8   7  -1        2.48        2.69      7.20 o
  -7   8  -1        3.11        3.98     11.94 o
  -6   8  -1      142.37      140.93     13.66 o
  -5   8  -1      189.90      193.85     14.80 o
  -4   8  -1       17.34        7.93      7.93 o
  -3   8  -1      115.69      131.00     19.12 o
  -2   8  -1      232.20      197.74     21.27 o
  -1   8  -1      233.46      249.28     13.89 o
   0   8  -1        2.12        4.32      5.54 o
   1   8  -1       16.03       14.11      4.83 o
   2   8  -1      287.95      300.74     10.11 o
   3   8  -1       76.41       81.01      8.24 o
   4   8  -1      137.33      144.34     20.36 o
   5   8  -1        6.97        5.84      5.05 o
   6   8  -1       50.07       66.11      7.09 o
   7   8  -1       11.59        8.60      4.15 o
   8   8  -1       14.53        4.69     14.94 o
  -6   9  -1        2.16       -0.58      7.38 o
  -5   9  -1      107.02      144.19     22.76 o
  -4   9  -1       47.95       48.79     11.33 o
  -3   9  -1       11.12       14.33      8.70 o
  -2   9  -1      190.76      216.02     14.80 o
  -1   9  -1       20.55       18.13      9.06 o
   0   9  -1        0.39       11.08     10.56 o
   1   9  -1      114.48      131.37     15.81 o
   2   9  -1       43.41       53.11     12.56 o
   3   9  -1        5.37        3.86      4.31 o
   4   9  -1        9.81        9.60      4.47 o
   5   9  -1       13.32       15.55      7.30 o
   6   9  -1        1.70        0.90      3.22 o
   7   9  -1        2.33        0.80      6.46 o
  -4  10  -1       47.58       46.49     13.41 o
  -3  10  -1       22.98       33.96     11.24 o
  -2  10  -1       26.65       26.06     11.33 o
  -1  10  -1       34.94       24.75     10.66 o
   0  10  -1       11.61       14.83      6.19 o
   1  10  -1        0.19        1.47      5.17 o
   2  10  -1       39.91       51.09      7.13 o
   3  10  -1        3.41        0.27      4.34 o
   4  10  -1        0.44        1.35      4.91 o
   5  10  -1       37.69       47.10      7.52 o
   6  10  -1        5.81       10.99      4.85 o
  -2  11  -1       11.00       17.82     11.94 o
  -1  11  -1        4.70       -1.99      7.56 o
   0  11  -1        5.75        7.30      7.44 o
   1  11  -1        1.72        5.16      6.00 o
   2  11  -1       20.58       54.01     44.79 o
   3  11  -1        4.71        4.27      4.55 o
   4  11  -1       16.93        0.22      3.49 o
  -2 -12   0        6.01       -1.41      7.81 o
  -1 -12   0       10.60       12.89     11.05 o
   0 -12   0        1.16        6.55      7.32 o
  -5 -11   0        0.67        1.01      4.96 o
  -4 -11   0        0.35       -2.73      5.79 o
  -3 -11   0        0.70        0.58     10.14 o
  -2 -11   0       14.30       -0.15      7.10 o
  -1 -11   0        1.03        4.53     12.19 o
   0 -11   0       14.48        6.00     16.02 o
   1 -11   0       18.21       11.42     10.23 o
   2 -11   0        5.47       12.25      9.89 o
   3 -11   0        2.85       -6.12     11.21 o
  -6 -10   0        7.84        1.68      8.91 o
  -5 -10   0        9.47        7.50      9.00 o
  -4 -10   0      110.24      106.09     10.66 o
  -3 -10   0       37.84       39.69      8.76 o
  -2 -10   0      133.37      144.06     13.02 o
  -1 -10   0       17.23       12.92      8.27 o
   0 -10   0        0.81        3.25      7.07 o
   1 -10   0       97.06       94.56     13.69 o
   2 -10   0      111.96      123.33     23.59 o
   3 -10   0       54.23       51.58     13.63 o
   4 -10   0        4.59      -10.23     13.14 o
   5 -10   0       14.15       20.76     11.24 o
  -7  -9   0        0.35        2.54      3.61 o
  -6  -9   0        5.54        1.78      4.47 o
  -5  -9   0       91.51       88.19      8.49 o
  -4  -9   0       30.28       32.06      7.07 o
  -3  -9   0       65.95       58.72     13.42 o
  -2  -9   0       28.21       34.85      8.08 o
  -1  -9   0      343.13      332.32     23.71 o
   0  -9   0      179.22      184.79     20.75 o
   1  -9   0       66.61       71.06     11.03 o
   2  -9   0       82.01      105.92     12.44 o
   3  -9   0       32.34       30.41     10.96 o
   4  -9   0      324.31      318.49     19.47 o
   5  -9   0       81.10      107.54     13.29 o
   6  -9   0       61.68       65.18     18.38 o
  -8  -8   0       56.28       68.97     12.10 o
  -7  -8   0        8.65        6.13      3.00 o
  -6  -8   0       63.24       57.98      9.19 o
  -5  -8   0       15.27       18.56      5.18 o
  -4  -8   0      142.27      133.13      8.98 o
  -3  -8   0       26.72       25.72      6.43 o
  -2  -8   0        1.57       -0.52      3.34 o
  -1  -8   0      172.77      158.08     11.46 o
   0  -8   0        0.40        0.46      6.49 o
   1  -8   0        0.90        1.90      8.64 o
   2  -8   0       16.61       13.38      8.30 o
   3  -8   0      222.96      206.68     22.25 o
   4  -8   0      329.15      276.37     17.48 o
   5  -8   0        2.95        2.20      6.64 o
   6  -8   0       13.49        1.99     11.54 o
   7  -8   0       35.47       -2.30      6.09 o
  -9  -7   0        2.16        6.58      8.30 o
  -8  -7   0       53.12      107.29     18.71 o
  -7  -7   0       26.71       25.84      5.80 o
  -6  -7   0       37.29       31.80      5.01 o
  -5  -7   0       37.64       24.62     15.97 o
  -4  -7   0      355.24      369.39     12.64 o
  -3  -7   0       19.82       28.14      8.76 o
  -2  -7   0        0.87       -3.98      3.34 o
  -1  -7   0       52.83       47.23     11.70 o
   0  -7   0       63.23       59.03      7.93 o
   1  -7   0      249.07      247.81     12.69 o
   2  -7   0       61.51       65.92     14.34 o
   3  -7   0       12.07        7.35      6.95 o
   4  -7   0      227.11      245.56     14.19 o
   5  -7   0        5.75        5.67     11.54 o
   6  -7   0       54.54       53.63      9.86 o
   7  -7   0        2.75       -0.34      6.12 o
   8  -7   0       55.71       82.33     10.96 o
  -9  -6   0       35.38       45.97     11.88 o
  -8  -6   0       54.44       68.18     18.77 o
  -7  -6   0       19.29       11.50      2.70 o
  -6  -6   0        5.06        2.40      3.06 o
  -5  -6   0       19.59       18.04      3.02 o
  -4  -6   0        7.62        9.27      3.00 o
  -3  -6   0        1.73       -1.99      2.85 o
  -2  -6   0      330.57      314.45     11.14 o
  -1  -6   0        8.27        5.51      4.32 o
   0  -6   0      131.47      112.29      8.58 o
   1  -6   0      465.38      444.31     15.23 o
   2  -6   0      549.28      541.59     17.73 o
   3  -6   0        2.45        0.43      4.96 o
   4  -6   0        9.80       12.98     10.44 o
   5  -6   0       33.94       34.15     12.34 o
   6  -6   0       84.03       89.29     14.70 o
   7  -6   0        8.25       -3.98      9.28 o
   8  -6   0       14.34       13.99     11.48 o
 -10  -5   0       19.49       20.00     10.69 o
  -9  -5   0       15.05       19.66      9.55 o
  -8  -5   0       16.47       14.79      8.08 o
  -7  -5   0       94.16       98.86     15.93 o
  -6  -5   0       97.00       95.22      4.32 o
  -5  -5   0       75.49       75.79      4.53 o
  -4  -5   0       32.53       28.93      3.00 o
  -3  -5   0        4.29        6.94      2.33 o
  -2  -5   0       13.26       15.92      3.89 o
  -1  -5   0     2192.48     2213.73     48.47 o
   0  -5   0       39.02       29.25      5.54 o
   1  -5   0      131.17      138.69      8.34 o
   2  -5   0     1008.78      983.14     23.77 o
   3  -5   0      423.76      396.81     13.85 o
   4  -5   0       95.74      105.88     12.87 o
   5  -5   0       10.88        9.09      8.64 o
   6  -5   0       23.97       19.11     10.53 o
   7  -5   0       71.01       83.37     13.02 o
   8  -5   0       16.54        8.21      5.94 o
   9  -5   0        6.27        4.59      5.51 o
 -10  -4   0        1.90        6.19      8.97 o
  -9  -4   0       47.02       60.24     11.61 o
  -8  -4   0      438.99      427.43     19.85 o
  -7  -4   0        2.64        5.02      5.88 o
  -6  -4   0       81.05       82.27      4.30 o
  -5  -4   0      188.62      187.96      4.95 o
  -4  -4   0      685.34      670.50     37.15 o
  -3  -4   0       45.18       38.31      4.38 o
  -2  -4   0        9.40        4.44      4.72 o
  -1  -4   0      187.71      179.33      7.33 o
   0  -4   0     1809.34     1775.76     34.91 o
   1  -4   0        3.18        4.04      3.61 o
   2  -4   0      338.19      334.31     11.27 o
   3  -4   0      850.89      826.09     19.78 o
   4  -4   0       55.88       55.84      6.31 o
   5  -4   0       58.13       63.34      6.74 o
   6  -4   0      444.69      396.78     13.66 o
   7  -4   0      216.07      207.41     10.42 o
   8  -4   0       25.04       21.16      9.59 o
   9  -4   0       32.82       29.71      6.34 o
 -10  -3   0        1.59       17.88     10.11 o
  -9  -3   0       12.40       20.92      9.40 o
  -8  -3   0       34.30       30.75      9.03 o
  -7  -3   0      205.03      203.89     12.84 o
  -6  -3   0       13.76       18.93      6.37 o
  -5  -3   0      107.98       97.64      2.26 o
  -4  -3   0       44.45       34.93      2.48 o
  -3  -3   0       74.50       82.79      7.97 o
  -2  -3   0      275.16      254.91      5.42 o
  -1  -3   0      266.85      268.35      8.26 o
   0  -3   0      868.93      765.16     16.96 o
   1  -3   0       42.29       44.94      5.67 o
   2  -3   0       40.05       37.74      4.99 o
   3  -3   0      411.65      404.28     11.43 o
   4  -3   0       37.29       39.24      4.87 o
   5  -3   0      297.48      303.18      9.94 o
   6  -3   0      134.60      138.72     10.97 o
   7  -3   0       29.25       34.02      4.99 o
   8  -3   0       19.22       19.45      7.44 o
   9  -3   0       20.47       17.52      4.96 o
 -10  -2   0       59.87       94.61     14.79 o
  -9  -2   0       33.78       39.57     10.78 o
  -8  -2   0       26.79       33.50     14.64 o
  -7  -2   0      336.73      327.45     15.37 o
  -6  -2   0       73.08       71.96      8.09 o
  -5  -2   0       49.95       35.13      9.53 o
  -4  -2   0     1386.42     1371.31     28.31 o
  -3  -2   0      674.64      677.02     17.74 o
  -2  -2   0       14.19        9.17      2.29 o
  -1  -2   0    13373.30    13192.96    291.14 o
   0  -2   0      952.80      956.21     21.01 o
   1  -2   0      144.03      166.22      6.72 o
   2  -2   0      214.73      219.78      7.74 o
   3  -2   0     1333.93     1291.54     27.96 o
   4  -2   0       68.67       67.86      4.60 o
   5  -2   0      281.67      286.87      8.40 o
   6  -2   0      342.67      345.40     12.67 o
   7  -2   0     1198.12     1146.15     24.20 o
   8  -2   0        4.18        4.01      3.00 o
   9  -2   0        1.17        3.18      4.23 o
 -10  -1   0        2.49        6.15      9.19 o
  -9  -1   0       41.15       41.80     11.06 o
  -8  -1   0        8.27        6.71      7.26 o
  -7  -1   0       68.23       72.35      9.22 o
  -6  -1   0       46.21       41.96      7.01 o
  -5  -1   0      297.80      305.78      8.38 o
  -4  -1   0      691.14      695.18      8.85 o
  -3  -1   0      779.31      747.10      8.90 o
  -2  -1   0     1531.69     1397.82     29.04 o
   1  -1   0     1849.25     1727.14     27.47 o
   2  -1   0      316.26      320.93      7.48 o
   3  -1   0     1093.41     1056.25     18.83 o
   4  -1   0      360.10      344.32      9.64 o
   5  -1   0        4.93        3.61      1.96 o
   6  -1   0       17.42       20.33      2.60 o
   7  -1   0     1007.44      949.24     20.77 o
   8  -1   0      125.82      126.47      6.95 o
   9  -1   0       11.19        7.50      2.27 o
 -10   0   0       21.54       46.09     12.65 o
  -9   0   0       11.74       14.88      9.00 o
  -8   0   0      692.34      687.53     22.79 o
  -7   0   0      230.97      228.84      5.36 o
  -6   0   0       77.10       74.73      3.29 o
  -5   0   0      175.84      176.70      4.45 o
  -4   0   0      811.80      743.08     13.04 o
  -3   0   0     1557.67     1484.47     22.62 o
  -2   0   0       51.02       49.00      2.76 o
   2   0   0       51.33       47.32      1.84 o
   3   0   0     1556.19     1453.63     23.83 o
   4   0   0      805.92      741.26     13.23 o
   5   0   0      176.35      168.34      5.06 o
   6   0   0       79.71       79.47      2.76 o
   7   0   0      231.24      223.73      4.84 o
 -10   1   0      100.87      115.05     25.15 o
  -9   1   0       10.76       15.43      2.96 o
  -8   1   0      125.93      126.73     12.71 o
  -7   1   0     1017.62      975.85     20.65 o
  -6   1   0       15.46       12.22      2.54 o
  -5   1   0        5.26        3.03      1.84 o
  -4   1   0      366.61      326.19      7.34 o
  -3   1   0     1089.71     1039.33     20.47 o
  -2   1   0      317.22      321.67      7.29 o
  -1   1   0     1848.92     1774.24     28.02 o
   2   1   0     1531.61     1400.78     25.78 o
 -10   2   0       87.94      106.63     16.11 o
  -9   2   0        1.07        1.40      2.13 o
  -8   2   0        4.39        3.64      4.23 o
  -7   2   0     1198.82     1104.45     22.73 o
  -6   2   0      334.90      325.11      9.26 o
  -5   2   0      281.11      302.73     10.61 o
  -4   2   0       70.11       78.09      6.74 o
  -3   2   0     1341.21     1256.93     23.81 o
  -2   2   0      207.09      201.86      7.21 o
  -1   2   0      142.67      163.58      6.66 o
   0   2   0      952.57      920.43     17.02 o
   1   2   0    13380.65    12683.91    967.71 o
   2   2   0       13.38        7.35      2.28 o
   3   2   0      678.04      703.62     21.03 o
   4   2   0     1386.61     1396.91     28.92 o
 -10   3   0       42.28       37.79     13.87 o
  -9   3   0       19.96       19.84      6.52 o
  -8   3   0       17.70       16.54      4.23 o
  -7   3   0       29.31       29.22      4.56 o
  -6   3   0      138.56      141.02     10.57 o
  -5   3   0      296.67      285.09      9.72 o
  -4   3   0       36.60       33.32      4.50 o
  -3   3   0      410.44      396.72     10.94 o
  -2   3   0       35.19       30.29      4.66 o
  -1   3   0       40.19       43.04      5.15 o
   0   3   0      868.05      770.84     16.90 o
   1   3   0      267.36      264.15      6.66 o
   2   3   0      276.66      251.64      6.02 o
   3   3   0       71.61       85.63      5.56 o
   4   3   0       39.67       38.17      8.67 o
   5   3   0      108.15      103.63      7.69 o
  -9   4   0       32.53       33.14      5.51 o
  -8   4   0       25.86       31.11      5.27 o
  -7   4   0      217.02      224.79     13.52 o
  -6   4   0      445.78      387.54     16.88 o
  -5   4   0       55.37       58.53      6.28 o
  -4   4   0       51.98       61.69      5.94 o
  -3   4   0      855.40      842.07     23.63 o
  -2   4   0      337.32      341.24     10.93 o
  -1   4   0        2.96        0.43      5.94 o
   0   4   0     1817.66     1805.30     35.48 o
   1   4   0      186.46      166.98      9.77 o
   2   4   0        9.46        7.12      3.01 o
   3   4   0       45.57       44.66      3.62 o
   4   4   0      685.92      667.61     15.27 o
   5   4   0      188.29      193.46     10.02 o
   6   4   0       81.78       84.64      8.49 o
  -9   5   0        6.12        4.59      4.69 o
  -8   5   0       16.36       10.29      5.21 o
  -7   5   0       71.21       73.63     12.01 o
  -6   5   0       25.53       29.19      5.91 o
  -5   5   0       10.83        8.18      8.36 o
  -4   5   0       95.69       92.37      8.09 o
  -3   5   0      424.30      433.93     13.97 o
  -2   5   0     1007.29     1002.99     24.11 o
  -1   5   0      130.45      154.20      8.43 o
   0   5   0       37.75       45.15      9.01 o
   1   5   0     2196.00     2178.56     74.27 o
   2   5   0       12.96       14.31      3.40 o
   3   5   0        4.50        4.61      2.29 o
   4   5   0       31.78       31.67      3.03 o
   5   5   0       76.52       73.46      7.17 o
   6   5   0       96.89       91.29      9.22 o
  -8   6   0       14.27       14.61     10.01 o
  -7   6   0        9.10        6.16      5.27 o
  -6   6   0       83.60       77.71      8.79 o
  -5   6   0       33.65       33.54      6.86 o
  -4   6   0       10.11       10.78      9.34 o
  -3   6   0        3.34        5.73      7.56 o
  -2   6   0      549.01      571.82     23.32 o
  -1   6   0      465.35      433.72     19.19 o
   0   6   0      132.24      116.70      7.94 o
   1   6   0        8.51        5.20      3.66 o
   2   6   0      329.12      329.96      9.33 o
   3   6   0        1.80        0.50      3.28 o
   4   6   0        7.21       10.83      2.87 o
   5   6   0       18.97       14.25      4.09 o
   6   6   0        4.36        2.71      2.02 o
   7   6   0       18.41       14.45      7.35 o
  -8   7   0       55.49       67.96      9.71 o
  -7   7   0        3.07        4.04      5.45 o
  -6   7   0       54.95       52.31      9.10 o
  -5   7   0        7.67       13.57      6.52 o
  -4   7   0      227.38      245.41     13.09 o
  -3   7   0       12.18       11.18      6.28 o
  -2   7   0       61.40       49.16      8.33 o
  -1   7   0      247.90      234.87     12.05 o
   0   7   0       60.82       51.22      7.32 o
   1   7   0       53.07       54.11      5.22 o
   2   7   0        0.73        3.40      2.85 o
   3   7   0       20.00       21.28      3.95 o
   4   7   0      355.81      372.66      9.46 o
   5   7   0       38.42       34.17      4.28 o
   6   7   0       37.85       30.21      3.60 o
   7   7   0       27.04       23.37      8.73 o
  -7   8   0       36.10        6.25      8.61 o
  -6   8   0       12.70        3.89      6.71 o
  -5   8   0        2.63        2.63      6.22 o
  -4   8   0      329.36      358.30     23.33 o
  -3   8   0      222.18      212.93     13.39 o
  -2   8   0       16.39       18.86      7.35 o
  -1   8   0        1.04        0.73      8.21 o
   0   8   0        0.33       11.27      5.94 o
   1   8   0      175.56      174.20      7.90 o
   2   8   0        1.18        0.10      2.63 o
   3   8   0       26.89       24.25      5.33 o
   4   8   0      140.83      134.79      7.89 o
   5   8   0       14.54       13.17      5.40 o
   6   8   0       63.29       64.54     10.90 o
   7   8   0        8.48       10.11      7.38 o
   8   8   0       56.17       69.37     11.70 o
  -6   9   0       61.40        6.80     16.81 o
  -5   9   0       81.81       96.24     13.23 o
  -4   9   0      323.25      321.56     18.86 o
  -3   9   0       32.25       55.55     10.54 o
  -2   9   0       82.25       97.78     12.01 o
  -1   9   0       66.53       76.88     11.00 o
   0   9   0      179.29      186.60     13.18 o
   1   9   0      343.32      342.16     11.44 o
   2   9   0       27.84       33.29      6.84 o
   3   9   0       66.11       56.96      7.14 o
   4   9   0       30.42       26.46      5.18 o
   5   9   0       91.86       92.78     13.86 o
   6   9   0        5.47        7.09      3.73 o
   7   9   0        0.35        1.59      3.11 o
  -5  10   0       13.05       12.86     17.12 o
  -4  10   0        4.66        4.13     12.95 o
  -3  10   0       54.35       93.72     13.11 o
  -2  10   0      111.70      127.13     14.89 o
  -1  10   0       98.00      116.59     21.01 o
   0  10   0        0.81        3.34      6.71 o
   1  10   0       17.05       11.55      6.61 o
   2  10   0      134.09      150.35     10.66 o
   3  10   0       37.26       34.96      7.24 o
   4  10   0      110.27       98.99      8.79 o
   5  10   0        9.35        1.50      6.56 o
   6  10   0        8.18        6.73      5.54 o
  -3  11   0        2.95        1.78      6.71 o
  -2  11   0        5.54        2.73      9.40 o
  -1  11   0       16.68       11.30      9.68 o
   0  11   0       14.47       17.51      6.56 o
   1  11   0        0.96        2.46      5.83 o
   2  11   0       14.41        3.94      4.68 o
   3  11   0        0.78       -2.00      4.31 o
   4  11   0        0.32       -0.13      4.95 o
   5  11   0        0.70       -0.05      5.69 o
   0  12   0        1.26       -3.61      4.74 o
   1  12   0       10.70       21.34      8.56 o
   2  12   0        5.85        6.94      8.44 o
  -4 -11   1       16.94        0.28      4.90 o
  -3 -11   1        4.64        1.13      6.98 o
  -2 -11   1       20.25       -1.04     16.08 o
  -1 -11   1        1.80       -0.70     13.01 o
   0 -11   1        5.67        8.64     14.70 o
   1 -11   1        4.34        4.23      7.50 o
   2 -11   1       11.36       23.61     11.94 o
  -6 -10   1        5.97        5.42      5.85 o
  -5 -10   1       37.62       62.02      8.61 o
  -4 -10   1        0.45        1.22      5.17 o
  -3 -10   1        3.52        1.22      8.18 o
  -2 -10   1       39.93       42.51     10.66 o
  -1 -10   1        0.28        0.64      6.19 o
   0 -10   1       11.76       15.65      9.46 o
   1 -10   1       34.29       30.29     10.81 o
   2 -10   1       26.16       38.49     11.27 o
   3 -10   1       23.19       13.14     11.30 o
   4 -10   1       47.50       62.08     21.35 o
  -6  -9   1        1.69        2.51      3.74 o
  -5  -9   1       13.41        9.77      5.67 o
  -4  -9   1        9.79       12.03      9.89 o
  -3  -9   1        5.89       -1.32      5.24 o
  -2  -9   1       44.01       44.16      9.13 o
  -1  -9   1      114.07      113.20     12.07 o
   0  -9   1        0.38        1.99      6.98 o
   1  -9   1       21.74       25.36      9.31 o
   2  -9   1      189.93      171.34     15.72 o
   3  -9   1       11.10       13.47      9.49 o
   4  -9   1       49.60       60.61     12.31 o
   5  -9   1      105.15      132.03     15.56 o
   6  -9   1        2.40        4.62      7.84 o
  -8  -8   1       14.13       11.42      9.09 o
  -7  -8   1       11.43       10.07      5.54 o
  -6  -8   1       49.52       63.67      6.00 o
  -5  -8   1        7.26        7.87      4.47 o
  -4  -8   1      137.12      135.95      9.34 o
  -3  -8   1       77.76       86.32      8.67 o
  -2  -8   1      287.33      277.37     19.56 o
  -1  -8   1       16.67       14.64     11.15 o
   0  -8   1        2.12        0.73     10.04 o
   1  -8   1      232.76      239.10     15.14 o
   2  -8   1      231.56      223.24     14.96 o
   3  -8   1      116.08      127.39     20.83 o
   4  -8   1       16.96       15.95      8.36 o
   5  -8   1      191.62      228.30     24.27 o
   6  -8   1      144.49      145.19     14.83 o
   7  -8   1        3.19        6.22      8.36 o
  -8  -7   1        2.43        1.68      6.89 o
  -7  -7   1        5.03        3.86      3.25 o
  -6  -7   1        9.75        9.78      3.07 o
  -5  -7   1      289.86      280.66     13.83 o
  -4  -7   1      212.08      212.84      9.90 o
  -3  -7   1       94.78      109.18     12.22 o
  -2  -7   1      153.98      125.71      9.56 o
  -1  -7   1       93.65       74.87      8.85 o
   0  -7   1       31.24       37.03      7.78 o
   1  -7   1        0.75       -0.86      8.70 o
   2  -7   1      597.64      580.82     21.50 o
   3  -7   1       51.62       71.36     10.05 o
   4  -7   1       44.43       46.61      9.68 o
   5  -7   1      287.99      302.59     23.91 o
   6  -7   1      132.49      144.15     13.85 o
   7  -7   1        3.60        4.04      5.94 o
  -9  -6   1       15.27       26.98     10.66 o
  -8  -6   1       64.00       58.26     11.09 o
  -7  -6   1        8.54        5.17      2.83 o
  -6  -6   1       32.08       36.36      5.50 o
  -5  -6   1      269.98      296.99     11.97 o
  -4  -6   1      153.39      137.14      7.29 o
  -3  -6   1      133.57      131.89      7.57 o
  -2  -6   1       24.94       34.58      5.70 o
  -1  -6   1     1052.64     1087.52     26.59 o
   0  -6   1      228.44      237.15     11.41 o
   1  -6   1       49.53       58.17      8.06 o
   2  -6   1       35.08       34.39      7.72 o
   3  -6   1      350.19      299.59     14.85 o
   4  -6   1       17.74       24.53      7.56 o
   5  -6   1      105.05       89.43     16.48 o
   6  -6   1       53.99       55.59      9.53 o
   7  -6   1       51.67       57.89      9.80 o
   8  -6   1        3.53        7.10      6.77 o
  -9  -5   1       10.62        9.89      9.89 o
  -8  -5   1       10.88        9.19      8.64 o
  -7  -5   1       66.94       72.35     11.15 o
  -6  -5   1        4.83        4.78      2.21 o
  -5  -5   1       19.17       20.32      4.05 o
  -4  -5   1      980.51     1012.41     17.41 o
  -3  -5   1       95.82      101.29      5.82 o
  -2  -5   1      389.46      393.02     11.57 o
  -1  -5   1      261.09      283.48     10.43 o
   0  -5   1      157.76      203.64      9.44 o
   1  -5   1        2.31       -1.50      2.85 o
   2  -5   1      245.79      245.38     16.65 o
   3  -5   1       29.84       41.74      7.26 o
   4  -5   1       19.54       24.01      6.74 o
   5  -5   1      263.69      251.75     18.27 o
   6  -5   1        3.66        0.73      7.81 o
   7  -5   1       10.90        9.19      9.65 o
   8  -5   1       37.52       37.70     12.83 o
   9  -5   1      214.59      201.95     20.10 o
 -10  -4   1       17.21       21.83     10.96 o
  -9  -4   1        0.57       -2.17      7.20 o
  -8  -4   1       50.47       61.41     10.87 o
  -7  -4   1      106.89      116.29     11.15 o
  -6  -4   1       29.42       40.46     12.40 o
  -5  -4   1       12.64       18.54      4.03 o
  -4  -4   1       15.44       17.49      3.19 o
  -3  -4   1      307.33      274.35      8.21 o
  -2  -4   1      926.79      898.54     18.97 o
  -1  -4   1       10.81        8.88      6.12 o
   0  -4   1      900.69      954.77     21.26 o
   1  -4   1      996.74     1082.35     24.33 o
   2  -4   1     2618.70     2689.94     54.22 o
   3  -4   1      409.15      383.78     12.93 o
   4  -4   1      653.79      643.55     18.17 o
   5  -4   1       47.64       64.57      7.17 o
   6  -4   1      604.12      608.20     18.49 o
   7  -4   1       25.96       19.20      6.28 o
   8  -4   1       66.80       57.55      7.93 o
   9  -4   1       66.58       71.79      8.48 o
 -10  -3   1        3.58        2.88      8.36 o
  -9  -3   1       48.83       61.87     12.31 o
  -8  -3   1       42.77       70.17     11.12 o
  -7  -3   1        5.95        5.54      6.31 o
  -6  -3   1       47.69       50.57      8.02 o
  -5  -3   1      473.08      467.88     21.34 o
  -4  -3   1      257.07      250.91      4.40 o
  -3  -3   1       93.36       95.04      3.12 o
  -2  -3   1      841.94      796.55     23.78 o
  -1  -3   1     1370.54     1350.54     25.84 o
   0  -3   1      119.33      110.84      6.84 o
   1  -3   1        1.47       -0.12      5.85 o
   2  -3   1     3351.48     3258.57     62.37 o
   3  -3   1     1128.22     1129.61     24.43 o
   4  -3   1      603.45      642.73     20.66 o
   5  -3   1      235.62      243.12     13.68 o
   6  -3   1      744.01      712.97     24.01 o
   7  -3   1      168.88      167.69     13.27 o
   8  -3   1       47.67       43.55      6.34 o
   9  -3   1        8.13        0.70      4.41 o
  10  -3   1       30.97       23.92     10.20 o
 -10  -2   1        3.41        0.73      7.26 o
  -9  -2   1       50.15       63.73     12.31 o
  -8  -2   1      136.31      140.11     20.68 o
  -7  -2   1        4.53       10.17     11.30 o
  -6  -2   1      213.64      215.12     17.44 o
  -5  -2   1      299.94      288.65     12.00 o
  -4  -2   1      321.74      297.64     15.75 o
  -3  -2   1      103.92      108.71      5.82 o
  -2  -2   1      299.14      246.14      6.77 o
  -1  -2   1     4226.52     4136.79     71.78 o
   0  -2   1      121.37      127.55      6.29 o
   1  -2   1       13.42       21.68      4.50 o
   2  -2   1        9.22       12.46      4.56 o
   3  -2   1     1299.79     1322.85     30.14 o
   4  -2   1      194.27      195.49     10.86 o
   5  -2   1      205.26      215.42     11.07 o
   6  -2   1      120.41      114.75     10.05 o
   7  -2   1      323.16      320.36     10.49 o
   8  -2   1      106.12       98.80      6.89 o
   9  -2   1       94.57       91.13     10.20 o
  10  -2   1        3.09        2.57      3.31 o
 -10  -1   1        4.57       -5.36      9.40 o
  -9  -1   1        5.94        5.02      8.08 o
  -8  -1   1      115.47      106.80     19.79 o
  -7  -1   1       50.92       65.91      9.56 o
  -6  -1   1      189.71      222.85     11.77 o
  -5  -1   1       73.93       74.38      7.48 o
  -4  -1   1      294.07      281.68     10.68 o
  -3  -1   1      127.05      123.50      7.30 o
  -2  -1   1     1809.88     1725.01     59.80 o
  -1  -1   1      296.82      301.36      5.54 o
   0  -1   1      312.77      267.01      6.35 o
   1  -1   1      571.59      523.66     11.05 o
   2  -1   1     1101.48     1023.88     23.72 o
   3  -1   1        2.83        6.28      2.94 o
   4  -1   1     3026.33     3162.11     57.11 o
   5  -1   1        0.54        0.89      1.87 o
   6  -1   1      150.91      148.70      8.61 o
   7  -1   1      235.07      215.06     10.45 o
   8  -1   1      188.58      185.56      7.17 o
   9  -1   1        5.62        6.71      4.90 o
 -10   0   1       16.42       19.60     11.61 o
  -9   0   1       18.50       20.76     10.29 o
  -8   0   1       45.20       46.49     10.29 o
  -7   0   1       13.58       47.07      8.42 o
  -6   0   1      150.10      151.45     10.08 o
  -5   0   1     1391.36     1344.44     16.78 o
  -4   0   1       19.52       23.77      1.10 o
  -3   0   1     1152.12     1105.24     19.24 o
  -2   0   1      737.49      728.18     15.35 o
  -1   0   1       18.16       23.59      2.73 o
   2   0   1        4.73       11.30      2.60 o
   3   0   1     1864.18     1691.92     32.02 o
   4   0   1      455.40      455.49      9.31 o
   5   0   1       21.27       22.69      2.60 o
   6   0   1      112.26      110.00      4.44 o
   7   0   1       19.48       13.41      4.50 o
   8   0   1       90.75       88.99      4.23 o
   9   0   1        4.02        3.64      1.99 o
 -10   1   1        3.80        5.05      9.28 o
  -9   1   1       35.06       51.91     11.70 o
  -8   1   1       31.09       33.35      2.38 o
  -7   1   1       48.13       50.12      3.84 o
  -6   1   1        2.53        5.43      1.47 o
  -5   1   1      383.99      379.30      7.25 o
  -4   1   1      612.97      601.80     10.49 o
  -3   1   1      112.02      111.62      3.40 o
  -2   1   1      225.43      205.70      4.79 o
  -1   1   1      239.45      238.77      6.68 o
   2   1   1       74.72       70.00      2.94 o
   3   1   1      402.69      370.37      7.14 o
   4   1   1     2737.39     2858.02     48.09 o
   5   1   1      911.37      970.69     16.09 o
   6   1   1        5.67        3.03      2.33 o
 -10   2   1        6.82        4.13     14.55 o
  -9   2   1       23.83       20.33      9.74 o
  -8   2   1      436.11      437.37     10.56 o
  -7   2   1      151.39      152.73      6.43 o
  -6   2   1      292.61      284.30      9.81 o
  -5   2   1       85.96       94.39      5.94 o
  -4   2   1     1160.33     1091.62     20.32 o
  -3   2   1      926.12      889.12     16.74 o
  -2   2   1      378.99      348.34      8.55 o
  -1   2   1       19.34       25.15      3.58 o
   0   2   1     8175.48     8755.25    156.32 o
   1   2   1     3837.98     3813.97    152.47 o
   2   2   1      608.94      599.60     15.57 o
  -9   3   1        8.06        5.26      3.05 o
  -8   3   1      389.31      389.08     14.32 o
  -7   3   1      141.73      140.46      9.01 o
  -6   3   1      125.52      133.96      6.19 o
  -5   3   1       37.71       40.64      4.23 o
  -4   3   1      356.52      339.95     12.34 o
  -3   3   1     2969.97     2879.65     56.18 o
  -2   3   1       51.02       44.82      7.66 o
  -1   3   1     2193.53     2152.95     39.78 o
   0   3   1      114.87      121.51      6.47 o
   1   3   1     2146.84     2157.83     27.81 o
   2   3   1     1144.93     1116.70     14.64 o
   3   3   1        9.17        7.81      1.85 o
   4   3   1     1109.09     1132.73     24.31 o
  -9   4   1        9.56        8.76      4.01 o
  -8   4   1       10.10       13.84      4.26 o
  -7   4   1       95.04       90.15      6.71 o
  -6   4   1      327.25      333.07     14.72 o
  -5   4   1      432.56      430.56     12.49 o
  -4   4   1      283.85      277.30     13.34 o
  -3   4   1     1400.77     1390.43     32.13 o
  -2   4   1      735.40      778.18     21.66 o
  -1   4   1       48.05       46.90      5.39 o
   0   4   1       31.11       34.00      8.61 o
   1   4   1       43.34       52.58      3.95 o
   2   4   1       35.08       28.68      4.29 o
   3   4   1     1017.39     1037.05     14.56 o
   4   4   1     1252.11     1319.77     34.97 o
   5   4   1       40.17       35.59      5.67 o
  -9   5   1       15.98       15.22      5.36 o
  -8   5   1       68.11       69.10      7.01 o
  -7   5   1      107.23      109.52      8.06 o
  -6   5   1       43.22       11.49      8.82 o
  -5   5   1       14.22       13.26      4.84 o
  -4   5   1        8.27       10.50      4.78 o
  -3   5   1      106.39      121.95     11.52 o
  -2   5   1      116.99      117.04     11.31 o
  -1   5   1      111.59      123.97      7.48 o
   0   5   1       50.20       55.69      5.97 o
   1   5   1     1128.75     1095.56     23.46 o
   2   5   1      754.42      755.49     35.16 o
   3   5   1      249.17      232.38      8.64 o
   4   5   1      116.00      102.85      4.06 o
   5   5   1       95.22       82.05      7.48 o
   6   5   1        4.74        7.41      4.96 o
  -8   6   1        4.95        5.42      4.96 o
  -7   6   1      122.57      124.01      9.31 o
  -6   6   1      123.11      125.55     14.00 o
  -5   6   1        1.85        7.96      4.93 o
  -4   6   1      554.76      530.10     17.07 o
  -3   6   1      566.79      547.15     16.99 o
  -2   6   1      103.80       83.80      7.87 o
  -1   6   1      139.78      168.05      9.16 o
   0   6   1     2068.15     2089.39     48.78 o
   1   6   1      298.46      277.11     10.46 o
   2   6   1       57.98       61.11      3.97 o
   3   6   1       59.63       52.77      3.82 o
   4   6   1      960.11      972.93     15.91 o
   5   6   1      560.85      542.79     13.93 o
   6   6   1       88.77       97.48      9.13 o
  -8   7   1        3.58        6.03      5.85 o
  -7   7   1      123.59      128.64     10.54 o
  -6   7   1      240.77      238.80     13.24 o
  -5   7   1       54.93       73.63     13.60 o
  -4   7   1       24.86       28.97      7.29 o
  -3   7   1      461.83      472.81     17.06 o
  -2   7   1      487.46      483.30     16.92 o
  -1   7   1        9.36       12.43      5.88 o
   0   7   1       63.68       89.08     12.28 o
   1   7   1      315.44      291.75     12.15 o
   2   7   1       44.77       40.68      4.17 o
   3   7   1       12.32       10.12      3.25 o
   4   7   1      420.76      411.96     10.85 o
   5   7   1       25.55       26.21      3.73 o
   6   7   1      163.17      178.01     15.26 o
   7   7   1       11.23        8.39      6.65 o
  -7   8   1        4.86       -5.91      9.37 o
  -6   8   1      175.83      199.63     13.54 o
  -5   8   1        7.93        7.81      6.49 o
  -4   8   1       43.92       49.98     14.27 o
  -3   8   1      304.78      282.32     15.12 o
  -2   8   1       87.63       82.93     10.11 o
  -1   8   1       19.72       25.42     11.45 o
   0   8   1       40.84       40.98      7.78 o
   1   8   1      111.42      104.36     11.17 o
   2   8   1       34.16       46.34      5.42 o
   3   8   1      213.01      223.48     13.93 o
   4   8   1      208.50      222.07      7.74 o
   5   8   1      100.17      101.50      8.76 o
   6   8   1        7.99       10.77      4.51 o
   7   8   1       10.33        8.42      7.38 o
  -6   9   1        9.55        3.86      9.77 o
  -5   9   1       69.47       72.35     11.24 o
  -4   9   1       25.78       30.62      9.55 o
  -3   9   1        6.03       -2.48      6.43 o
  -2   9   1       21.75       18.89      8.70 o
  -1   9   1        2.09        0.34      5.73 o
   0   9   1      134.41      127.92     11.09 o
   1   9   1      349.69      368.35     12.68 o
   2   9   1       50.22       50.26      5.74 o
   3   9   1      110.41      108.22      6.61 o
   4   9   1       25.58       37.20      5.98 o
   5   9   1       70.78       79.58      6.27 o
   6   9   1        5.90        4.77      3.94 o
   7   9   1        0.67       -0.15      5.51 o
   8   9   1        5.94        0.24      6.98 o
  -5  10   1        0.16       10.90      9.16 o
  -4  10   1       22.78       36.35     10.60 o
  -3  10   1       49.71       63.03     12.22 o
  -2  10   1        9.25       14.39      9.16 o
  -1  10   1       25.46       25.85      9.52 o
   0  10   1       36.81       45.11     15.25 o
   1  10   1       51.60       74.87      8.69 o
   2  10   1       38.35       40.95      9.28 o
   3  10   1       51.84       56.93      7.72 o
   4  10   1       76.65       90.02      7.10 o
   5  10   1       86.20      106.52      9.39 o
   6  10   1        5.41        2.83      4.85 o
   7  10   1        3.72        1.29      3.66 o
  -4  11   1       65.37       64.29     21.41 o
  -3  11   1       33.36       53.38     18.50 o
  -2  11   1       36.95       41.65     18.96 o
  -1  11   1       20.49       15.13     15.50 o
   0  11   1       21.20       22.75      9.92 o
   1  11   1        5.52        3.75      4.87 o
   2  11   1      114.77      122.52      9.56 o
   3  11   1       49.20       63.38     10.23 o
   4  11   1        4.86        5.91      4.80 o
   5  11   1       20.06        8.40      7.82 o
   6  11   1       16.34        7.83      8.97 o
  -1  12   1        9.87       13.87      9.86 o
   0  12   1        8.82       16.03      6.61 o
   1  12   1       30.47       29.26      8.32 o
   2  12   1       64.27       72.74     10.64 o
   3  12   1       11.47        1.00      5.14 o
   4  12   1        1.68        0.99      4.76 o
  -2 -11   2        1.37        0.67      6.15 o
  -1 -11   2        9.16       -5.30      6.00 o
   0 -11   2        7.34       -3.71      6.52 o
  -4 -10   2        1.85       -3.25      5.82 o
  -3 -10   2       66.09       70.02     11.18 o
  -2 -10   2       26.17       -2.02      9.25 o
  -1 -10   2       20.99       24.90      9.40 o
   0 -10   2       59.58       56.36     12.31 o
   1 -10   2      114.78      121.53     23.86 o
   2 -10   2        0.85        3.61      7.69 o
   3 -10   2        2.84        4.53      9.68 o
  -6  -9   2        5.78        0.00      4.78 o
  -5  -9   2        0.89        0.15      5.85 o
  -4  -9   2        4.12        1.84      5.30 o
  -3  -9   2        6.25        3.55     10.01 o
  -2  -9   2      120.09      108.14     11.67 o
  -1  -9   2       23.23       20.79      8.21 o
   0  -9   2       47.79       61.74     10.32 o
   1  -9   2        1.64       10.53      8.51 o
   2  -9   2       18.57       13.87     15.31 o
   3  -9   2       34.05       68.57     12.95 o
   4  -9   2       36.62       30.75     11.85 o
   5  -9   2       20.87        0.03     19.23 o
  -6  -8   2        8.71        0.03      4.13 o
  -5  -8   2        3.83        0.00      6.52 o
  -4  -8   2       32.08       21.22      6.52 o
  -3  -8   2       14.86       16.87      6.34 o
  -2  -8   2        2.46        2.57      3.22 o
  -1  -8   2        2.19        7.93      6.49 o
   0  -8   2        3.29        9.55      6.43 o
   1  -8   2       87.32      109.36     11.82 o
   2  -8   2      102.06      113.75     13.02 o
   3  -8   2      159.78      114.60     22.15 o
   4  -8   2       64.75       56.85     11.98 o
   5  -8   2      103.31      124.71     22.52 o
   6  -8   2        2.69        0.00      6.98 o
  -8  -7   2        2.26        5.30      7.99 o
  -7  -7   2       13.92        5.36      7.81 o
  -6  -7   2       21.96       19.66      6.43 o
  -5  -7   2      129.32      139.28      7.84 o
  -4  -7   2        3.31        1.41      4.07 o
  -3  -7   2        8.68       13.05      5.27 o
  -2  -7   2       31.46       21.16      6.92 o
  -1  -7   2       76.27       81.08      8.91 o
   0  -7   2      386.92      380.21     16.35 o
   1  -7   2       92.51      106.39     11.00 o
   2  -7   2      236.45      213.24     14.16 o
   3  -7   2      424.51      395.43     26.91 o
   4  -7   2       62.99       66.13     10.78 o
   5  -7   2       75.00       72.56     18.99 o
   6  -7   2        8.49       -0.24      8.48 o
   7  -7   2       12.05        8.30      8.97 o
  -8  -6   2        4.45       -1.87      5.63 o
  -7  -6   2       23.72       27.38      8.82 o
  -6  -6   2        3.98        5.33      3.40 o
  -5  -6   2      107.91      114.15      6.07 o
  -4  -6   2       10.07        6.40      3.80 o
  -3  -6   2       25.61       31.64      5.36 o
  -2  -6   2      348.35      331.93     12.70 o
  -1  -6   2       18.35       12.04      9.19 o
   0  -6   2       48.12       53.14     12.31 o
   1  -6   2      428.01      411.43     16.17 o
   2  -6   2       78.56       91.66      9.77 o
   3  -6   2      130.54      134.21     18.69 o
   4  -6   2      136.17      138.62     12.01 o
   5  -6   2       29.73       25.48     14.06 o
   6  -6   2      118.54      121.90     12.13 o
   7  -6   2       15.39        9.28      8.51 o
   8  -6   2        5.38       -0.21      6.49 o
  -9  -5   2       48.41       72.22     13.41 o
  -8  -5   2       12.00       13.96      8.85 o
  -7  -5   2       16.44       15.25      8.24 o
  -6  -5   2       94.12      102.45      6.98 o
  -5  -5   2       39.65       40.33      4.32 o
  -4  -5   2       52.37       39.40      5.22 o
  -3  -5   2       22.44       23.15      7.20 o
  -2  -5   2      267.14      265.20     10.09 o
  -1  -5   2      341.95      351.06     12.00 o
   0  -5   2       51.20       56.85      6.62 o
   1  -5   2      502.77      517.70     16.74 o
   2  -5   2      375.41      359.22     14.49 o
   3  -5   2       50.37       48.64     12.83 o
   4  -5   2       91.42      107.29     10.05 o
   5  -5   2      189.74      186.25     18.63 o
   6  -5   2       41.30       61.04      8.79 o
   7  -5   2      124.75      112.56     11.34 o
   8  -5   2       31.27       26.18      8.36 o
   9  -5   2        5.41        5.21      6.64 o
  -9  -4   2       50.17       61.31     21.99 o
  -8  -4   2       92.20      106.60     13.91 o
  -7  -4   2        9.10        8.02      7.62 o
  -6  -4   2       21.06       18.50     12.95 o
  -5  -4   2      199.49      203.22     10.05 o
  -4  -4   2        1.20       -2.16      4.62 o
  -3  -4   2       94.11       85.27      4.53 o
  -2  -4   2      233.61      253.12     11.81 o
  -1  -4   2      250.22      229.71      8.83 o
   0  -4   2      508.36      507.32     14.20 o
   1  -4   2       60.66       49.32      6.37 o
   2  -4   2       62.80       65.16      7.29 o
   3  -4   2      106.93       97.35      8.21 o
   4  -4   2        0.61        1.32      4.90 o
   5  -4   2      997.14      959.22     25.58 o
   6  -4   2        8.53       14.61      6.52 o
   7  -4   2       27.32       18.13     10.53 o
   8  -4   2      105.81      104.74     15.53 o
   9  -4   2       89.19      129.84     16.36 o
  -9  -3   2        3.32        5.18     13.47 o
  -8  -3   2       17.49       29.28      9.95 o
  -7  -3   2        4.72        5.73      6.80 o
  -6  -3   2       11.55       13.87      7.04 o
  -5  -3   2        2.25        1.47      0.61 o
  -4  -3   2       78.67       76.72      2.81 o
  -3  -3   2       31.99       27.58      3.58 o
  -2  -3   2     1467.39     1376.16     25.99 o
  -1  -3   2       66.18       70.53      8.43 o
   0  -3   2      156.78      166.94     11.53 o
   1  -3   2      195.81      183.67     12.85 o
   2  -3   2      194.14      203.18      9.48 o
   3  -3   2       36.25       37.80      6.13 o
   4  -3   2      206.56      224.19     10.03 o
   5  -3   2       61.70       64.82     11.18 o
   6  -3   2      946.85      929.39     29.87 o
   7  -3   2       45.01       36.29      7.07 o
   8  -3   2        7.76        6.83      5.11 o
   9  -3   2      159.99      153.78     15.78 o
  10  -3   2       40.70       70.04     12.62 o
 -10  -2   2        1.63       -1.26      8.11 o
  -9  -2   2       15.59       22.17     17.42 o
  -8  -2   2       56.61       70.60     18.53 o
  -7  -2   2      127.36      109.23     17.95 o
  -6  -2   2       19.22       20.40      7.26 o
  -5  -2   2        3.26        4.72      5.18 o
  -4  -2   2      172.33      193.86     13.89 o
  -3  -2   2       24.93       30.15      5.67 o
  -2  -2   2     2431.63     2323.42     29.95 o
  -1  -2   2      692.03      718.83     14.99 o
   0  -2   2      302.12      283.20     14.01 o
   2  -2   2      691.60      656.78     16.31 o
   3  -2   2      719.23      665.04     16.26 o
   4  -2   2      779.05      785.92     18.69 o
   5  -2   2       27.53       25.94      7.99 o
   6  -2   2     2855.58     2751.31     62.26 o
   7  -2   2       34.47       35.95      5.54 o
   8  -2   2       13.61       10.69      7.50 o
   9  -2   2       81.34       89.10     11.70 o
  10  -2   2      126.88      134.70      9.13 o
 -10  -1   2        5.80       17.52     11.36 o
  -9  -1   2      100.68      130.01     22.79 o
  -8  -1   2       71.64       83.96     19.21 o
  -7  -1   2       62.02       69.53     10.23 o
  -6  -1   2       17.39       17.18      7.04 o
  -5  -1   2      133.96      130.31     13.82 o
  -4  -1   2     2577.38     2633.52     54.43 o
  -3  -1   2      176.44      189.55      8.62 o
  -2  -1   2       24.66       35.75      3.09 o
  -1  -1   2    17617.92    17655.40    782.61 o
   0  -1   2     3323.13     3376.41     59.59 o
   1  -1   2      232.23      262.85     13.30 o
   2  -1   2      861.99      798.53     22.80 o
   3  -1   2     1278.57     1253.19     25.32 o
   4  -1   2      773.74      863.86     18.88 o
   5  -1   2       32.41       32.04      4.53 o
   6  -1   2      382.64      363.02     11.05 o
   7  -1   2      220.91      224.42      8.61 o
   8  -1   2      100.81       95.09      6.65 o
   9  -1   2       20.00       15.40      4.59 o
  10  -1   2       25.82       17.70      7.56 o
 -10   0   2        0.12       -0.46      7.07 o
  -9   0   2       27.75       37.39     11.51 o
  -8   0   2      195.73      217.46     24.21 o
  -7   0   2       30.21       31.64      8.54 o
  -6   0   2       81.11      104.89      9.74 o
  -5   0   2      117.55      115.43      8.73 o
  -4   0   2       71.32       72.27      6.80 o
  -3   0   2      151.74      180.39      7.97 o
  -2   0   2      827.92      774.32     16.94 o
  -1   0   2    38590.95    38726.42   2986.02 o
   0   0   2      394.53      398.03      8.88 o
   1   0   2       40.40       45.14      4.23 o
   2   0   2      786.36      735.33     15.82 o
   3   0   2     1782.23     1768.72     32.85 o
   4   0   2     2777.90     2882.30     55.29 o
   5   0   2       64.31       68.41      4.35 o
   6   0   2        6.55        9.86      3.31 o
   7   0   2      513.73      490.94     12.40 o
   8   0   2       77.95       89.78      5.42 o
   9   0   2       46.80       58.10      7.32 o
  10   0   2        0.89        2.69      2.73 o
 -10   1   2        6.57        9.03     10.56 o
  -9   1   2       84.97       77.65     13.57 o
  -8   1   2      373.52      370.54     27.72 o
  -7   1   2      127.43      136.99     11.77 o
  -6   1   2        6.33        5.85      5.54 o
  -5   1   2       68.62       71.68      6.94 o
  -4   1   2     1068.02     1059.43     14.57 o
  -3   1   2      140.96      150.09      3.26 o
  -2   1   2      727.00      727.95     15.75 o
  -1   1   2     5020.90     5177.35     92.59 o
   0   1   2      500.63      436.77      8.51 o
   1   1   2      530.29      496.82     13.43 o
   2   1   2      608.87      553.97     11.93 o
   3   1   2       28.71       37.95      6.10 o
   4   1   2      554.59      661.07     13.05 o
   5   1   2      277.21      330.83     10.31 o
   6   1   2      931.22      914.20     17.92 o
   7   1   2      733.02      751.02     15.37 o
   8   1   2      240.10      232.79      7.05 o
  -9   2   2       15.21       12.68      9.80 o
  -8   2   2       69.55       67.64     17.32 o
  -7   2   2      134.73      140.56      8.70 o
  -6   2   2       14.78       12.62      7.00 o
  -5   2   2      122.48      124.12      4.99 o
  -4   2   2       51.91       47.63      3.09 o
  -3   2   2      609.81      623.93     12.07 o
  -2   2   2      203.74      183.21      6.01 o
  -1   2   2     1207.33     1302.50     23.42 o
   0   2   2    11837.65    13216.98    252.18 o
  -9   3   2        2.40        1.35      7.26 o
  -8   3   2       46.74       50.73      5.71 o
  -7   3   2       58.31       60.90      5.36 o
  -6   3   2      134.09      137.58      8.46 o
  -5   3   2       57.06       66.56      4.41 o
  -4   3   2     2124.51     2112.60     43.06 o
  -3   3   2       78.05       71.97      7.23 o
  -2   3   2      234.51      215.99      7.24 o
  -1   3   2     5709.08     5875.38    113.31 o
   0   3   2     5423.46     5799.00    111.38 o
   1   3   2        8.60       11.41      2.19 o
   2   3   2      166.09      171.93      3.95 o
  -9   4   2        4.62       10.90     13.29 o
  -8   4   2      143.29      163.66      8.56 o
  -7   4   2        0.76        5.08      5.21 o
  -6   4   2       29.81       20.86      4.50 o
  -5   4   2       71.87       82.13      5.51 o
  -4   4   2      242.86      217.42      8.07 o
  -3   4   2      796.92      777.40     17.61 o
  -2   4   2      380.14      395.53     11.15 o
  -1   4   2      113.81      119.40      6.74 o
   0   4   2      790.14      755.09     17.38 o
   1   4   2       96.49       84.07      5.43 o
   2   4   2       41.71       24.72      3.19 o
   3   4   2     1243.07     1228.92     16.54 o
   4   4   2      313.17      316.38      9.39 o
  -9   5   2        2.11        4.93      3.49 o
  -8   5   2        8.78        5.88      4.32 o
  -7   5   2       25.03       20.18      5.24 o
  -6   5   2        7.63       14.73      6.83 o
  -5   5   2       24.93       20.89      4.96 o
  -4   5   2       87.13       94.42     10.29 o
  -3   5   2      725.48      722.34     22.64 o
  -2   5   2      571.78      581.75     19.65 o
  -1   5   2      279.73      284.36     10.22 o
   0   5   2      929.34      913.64     25.15 o
   1   5   2      134.62      138.17      7.33 o
   2   5   2       27.06       34.66      4.47 o
   3   5   2       45.58       41.45      3.49 o
   4   5   2       85.45       97.12      3.86 o
   5   5   2       63.42       57.65      5.73 o
  -8   6   2        2.57        4.72      7.93 o
  -7   6   2       39.60       52.58      7.11 o
  -6   6   2       15.83       15.04      5.63 o
  -5   6   2       48.81       39.91      6.49 o
  -4   6   2      188.16      186.72     14.83 o
  -3   6   2       91.84       98.87      7.69 o
  -2   6   2      256.99      275.04     11.04 o
  -1   6   2      110.75      115.71     11.74 o
   0   6   2      168.02      156.93      8.61 o
   1   6   2      171.87      189.47      8.80 o
   2   6   2      233.64      252.05     13.48 o
   3   6   2      736.21      670.51     12.36 o
   4   6   2        1.74        3.24      2.22 o
   5   6   2       19.95       18.74      4.87 o
   6   6   2       14.51       11.67      5.27 o
  -8   7   2        8.98        8.94      6.12 o
  -7   7   2       19.82       18.25     11.30 o
  -6   7   2        2.22       -6.06      4.93 o
  -5   7   2        7.90        2.36      4.81 o
  -4   7   2        3.80        6.83      9.28 o
  -3   7   2       40.70       54.18      7.53 o
  -2   7   2       46.50       54.67     11.76 o
  -1   7   2        7.33        6.28      8.02 o
   0   7   2       28.01       31.12      6.31 o
   1   7   2       50.41       67.45     11.12 o
   2   7   2        6.46        7.81      3.20 o
   3   7   2       18.13       20.81      7.61 o
   4   7   2      323.48      331.01      8.08 o
   5   7   2        5.23        7.27      3.74 o
   6   7   2        8.21       11.33      5.42 o
  -7   8   2       56.30       72.10     10.08 o
  -6   8   2       42.55       59.81      9.34 o
  -5   8   2       21.90       23.00      7.38 o
  -4   8   2      207.45      224.99     19.03 o
  -3   8   2      265.17      253.12     20.11 o
  -2   8   2       50.01       50.63     13.38 o
  -1   8   2        9.55        8.82      6.09 o
   0   8   2      934.02      919.70     25.29 o
   1   8   2      175.82      165.55      8.57 o
   2   8   2       19.36       23.63      3.89 o
   3   8   2      104.21      127.99      5.79 o
   4   8   2       11.28       15.20      3.64 o
   5   8   2      284.18      273.94      8.26 o
   6   8   2        6.63        2.45      3.31 o
   7   8   2        1.66        0.95      5.45 o
  -6   9   2       50.64        3.77     15.47 o
  -5   9   2      200.33      218.53     14.62 o
  -4   9   2        2.54        3.74      6.77 o
  -3   9   2       13.10        8.70      7.53 o
  -2   9   2      363.84      363.51     16.78 o
  -1   9   2       99.79      106.00     10.94 o
   0   9   2       11.01       11.61      7.29 o
   1   9   2       64.98       84.34      8.68 o
   2   9   2       47.79       54.13      5.36 o
   3   9   2        3.61        2.92      4.75 o
   4   9   2      125.98      128.81      7.23 o
   5   9   2        1.91        5.46      4.15 o
   6   9   2       14.01       12.54      4.05 o
   7   9   2       10.91       11.97      7.07 o
  -5  10   2        4.75        5.54      7.81 o
  -4  10   2       99.66      100.38     13.20 o
  -3  10   2       49.43       41.25     10.41 o
  -2  10   2       21.17       26.52      9.10 o
  -1  10   2       16.72       22.02      8.48 o
   0  10   2       74.21       89.17     10.81 o
   1  10   2      217.84      230.31      9.42 o
   2  10   2       36.34       39.71      7.04 o
   3  10   2      325.78      339.39     10.61 o
   4  10   2      132.05      142.88      8.95 o
   5  10   2       10.47        8.21      4.20 o
   6  10   2        2.08        3.48      4.77 o
   7  10   2       11.29        4.69      7.10 o
   8  10   2        1.12       -0.15      5.08 o
  -4  11   2        3.99       -5.51     12.31 o
  -3  11   2       16.58       18.34     10.17 o
  -2  11   2        2.43       -2.63      5.88 o
  -1  11   2       54.76       53.35     18.53 o
   0  11   2        3.39       14.39     13.57 o
   1  11   2        4.97        5.69      5.61 o
   2  11   2       47.06       49.83      7.32 o
   3  11   2       72.77       84.60     11.36 o
   4  11   2        5.24        0.62      4.37 o
   5  11   2       28.48       28.30      5.80 o
   6  11   2        2.66        2.88      4.36 o
  -2  12   2       39.32       43.95     21.87 o
  -1  12   2        1.72        1.26      7.93 o
   0  12   2        7.85        9.07      5.86 o
   1  12   2       13.35       11.70      5.78 o
   2  12   2       26.63       13.17     11.53 o
   3  12   2       38.45       31.30      6.42 o
   4  12   2       41.58       25.91      7.37 o
   5  12   2       48.37       51.88     17.29 o
  -3 -10   3        5.32        5.57      6.15 o
  -2 -10   3        9.18        3.67      6.09 o
   0 -10   3       20.78       13.93     16.38 o
   1 -10   3        6.03        4.78     14.85 o
   2 -10   3        3.43        8.39     15.37 o
  -5  -9   3        2.39        0.00      4.75 o
  -4  -9   3        5.58       -0.06      8.27 o
  -3  -9   3        9.00       10.23      6.98 o
  -2  -9   3        9.42        5.36      9.49 o
  -1  -9   3        6.82        3.49      6.77 o
   0  -9   3        3.81        5.11      7.17 o
   1  -9   3      202.96      205.93     16.79 o
   2  -9   3        5.04       14.24     15.71 o
   3  -9   3        3.11       10.01      9.55 o
   4  -9   3      109.01      153.69     17.58 o
  -6  -8   3       29.40       38.95      5.73 o
  -5  -8   3        3.36        0.00      7.47 o
  -4  -8   3       15.05       12.89     10.35 o
  -3  -8   3       79.26       88.49      9.59 o
  -2  -8   3       14.33       18.59     11.61 o
  -1  -8   3        1.07        4.69      5.94 o
   0  -8   3       48.15       24.99      9.40 o
   1  -8   3       99.31      120.21     13.08 o
   2  -8   3       91.51      103.87     13.48 o
   3  -8   3       16.56        9.89     13.78 o
   4  -8   3       33.64       -0.21      9.80 o
   5  -8   3      157.73      157.54     17.16 o
   6  -8   3       13.51       -0.15     10.69 o
  -6  -7   3       31.30        0.00      7.20 o
  -5  -7   3       41.98       52.95      6.31 o
  -4  -7   3       24.63       19.26      9.34 o
  -3  -7   3        0.86        2.42      3.92 o
  -2  -7   3      112.08      132.75     15.44 o
  -1  -7   3      136.94      139.78     11.06 o
   0  -7   3      231.05      221.62     14.04 o
   1  -7   3       83.60      102.25     11.52 o
   2  -7   3       36.61       35.59      9.59 o
   3  -7   3       13.01        5.33     13.20 o
   4  -7   3       49.67       49.89     11.73 o
   5  -7   3       17.49       -0.06      9.28 o
   6  -7   3       20.99       -0.49      9.19 o
   7  -7   3       11.32       -0.28     15.49 o
  -8  -6   3       25.44       32.31     18.56 o
  -7  -6   3       11.69       10.44      9.19 o
  -6  -6   3       63.78       71.50      5.78 o
  -5  -6   3       14.66        6.22      5.60 o
  -4  -6   3      175.25      182.09      8.73 o
  -3  -6   3       86.35       87.89      7.35 o
  -2  -6   3       56.10       45.03     11.55 o
  -1  -6   3        6.03        6.19      4.90 o
   0  -6   3        0.32        6.06      5.63 o
   1  -6   3      170.23      172.82     12.32 o
   2  -6   3       84.06       87.70     10.51 o
   4  -6   3      986.97      938.02     30.05 o
   5  -6   3       10.67       11.58      8.39 o
   6  -6   3        2.74        1.68      6.43 o
   7  -6   3       10.15       12.19     12.68 o
   8  -6   3      237.35      256.73     18.20 o
  -8  -5   3       11.62       15.95     14.91 o
  -7  -5   3        0.51       -0.34      5.91 o
  -6  -5   3       67.41       80.60      4.48 o
  -5  -5   3      393.61      418.10     11.06 o
  -4  -5   3      195.56      212.74     11.43 o
  -3  -5   3       59.56       63.28      9.65 o
  -2  -5   3       28.18       35.10      5.60 o
  -1  -5   3       35.05       42.79     10.44 o
   0  -5   3       54.88       60.28      7.75 o
   1  -5   3      469.90      508.13     17.41 o
   2  -5   3      493.32      463.11     23.83 o
   3  -5   3       50.35       47.66      9.07 o
   4  -5   3      155.07      165.72     12.69 o
   5  -5   3       68.53       61.08     16.08 o
   6  -5   3       24.64       16.84      8.18 o
   7  -5   3        0.25        3.98      6.19 o
   8  -5   3      136.68      150.21     19.76 o
  -9  -4   3        3.33        3.71     14.94 o
  -8  -4   3       18.05       17.27     15.25 o
  -7  -4   3        5.09        3.74      7.35 o
  -6  -4   3       26.58       20.76      8.39 o
  -5  -4   3      117.58      115.60      5.22 o
  -4  -4   3       24.05       24.59      3.02 o
  -3  -4   3      568.72      569.63     17.63 o
  -2  -4   3      298.06      299.22     13.71 o
  -1  -4   3      224.67      220.51      9.57 o
   0  -4   3      367.67      375.55     17.50 o
   1  -4   3     1131.83     1118.66     32.82 o
   2  -4   3      999.73      948.48     24.71 o
   3  -4   3       26.06       49.83      7.41 o
   4  -4   3      116.26      107.70     15.44 o
   5  -4   3     1578.88     1590.83     40.02 o
   6  -4   3       46.69       31.94     13.84 o
   7  -4   3      117.58      103.43     10.81 o
   8  -4   3        3.99       -2.27      6.15 o
   9  -4   3       94.60       98.79     11.64 o
  -9  -3   3       37.20       48.08     19.85 o
  -8  -3   3        2.73        7.69     14.61 o
  -7  -3   3       53.56       72.65     11.70 o
  -6  -3   3       48.51       60.21     10.32 o
  -5  -3   3       92.02       87.72      3.66 o
  -4  -3   3       32.12       33.50      4.26 o
  -3  -3   3      175.50      171.38      5.11 o
  -2  -3   3      377.88      377.55     13.88 o
  -1  -3   3      949.35      999.26     21.68 o
   0  -3   3       27.82       26.86      5.18 o
   1  -3   3      388.48      350.44     12.32 o
   2  -3   3      233.44      245.19     10.86 o
   3  -3   3      408.87      421.00     20.33 o
   4  -3   3      128.98      142.13      9.56 o
   5  -3   3        1.72        0.18      8.05 o
   6  -3   3      106.37      107.96      9.41 o
   7  -3   3      473.45      493.47     17.34 o
   8  -3   3       10.35        9.95      6.40 o
   9  -3   3        1.66        0.92      5.11 o
  -9  -2   3       16.91       -1.71     12.16 o
  -8  -2   3       19.89       27.10     16.26 o
  -7  -2   3       65.48       64.05     10.90 o
  -6  -2   3       14.43       15.01      6.89 o
  -5  -2   3      109.64      148.02      9.99 o
  -4  -2   3       14.30       18.32      2.60 o
  -3  -2   3       20.06       24.77      3.28 o
  -2  -2   3      613.24      624.59     11.44 o
  -1  -2   3     1370.14     1412.35     27.88 o
   0  -2   3      202.91      197.38     12.24 o
   1  -2   3     1616.35     1599.96     33.02 o
   2  -2   3     1033.05     1045.10     24.06 o
   3  -2   3       11.31       12.31      8.15 o
   4  -2   3       39.36       53.72      6.40 o
   5  -2   3      586.09      591.61     22.40 o
   6  -2   3        8.06        6.37      4.99 o
   7  -2   3        9.66        7.23      4.96 o
   8  -2   3      206.60      184.22     10.27 o
   9  -2   3      188.21      202.77     16.64 o
  10  -2   3        3.29       -0.31      4.72 o
  -9  -1   3        2.91       12.62     15.95 o
  -8  -1   3        1.36        6.06     12.55 o
  -7  -1   3        1.48        3.34     10.11 o
  -6  -1   3      131.15      116.07     16.82 o
  -5  -1   3        2.65        1.35      5.18 o
  -4  -1   3        3.67        3.61      7.62 o
  -3  -1   3      310.10      303.02     10.80 o
  -2  -1   3      660.65      621.27     16.78 o
  -1  -1   3      248.04      245.60      7.55 o
   0  -1   3      604.61      604.59     19.32 o
   1  -1   3       79.15       90.99      6.74 o
   2  -1   3     2587.61     2659.25     51.32 o
   3  -1   3     1254.48     1322.79     27.79 o
   4  -1   3      694.33      759.12     18.25 o
   5  -1   3      218.12      200.32      8.83 o
   6  -1   3      128.03      114.94      7.75 o
   7  -1   3      260.80      248.74     10.61 o
   8  -1   3      106.95       94.42      7.66 o
   9  -1   3      277.11      277.03     11.74 o
  10  -1   3       48.12       49.71      6.65 o
  -9   0   3       11.26        1.26      7.20 o
  -8   0   3       17.98       18.59     15.19 o
  -7   0   3       40.26       29.80      9.19 o
  -6   0   3      247.21      283.56     14.04 o
  -5   0   3      201.89      181.94     15.76 o
  -4   0   3      153.13      162.39      9.01 o
  -3   0   3       75.84       81.53      6.25 o
  -2   0   3      252.32      247.57      8.69 o
  -1   0   3      268.57      252.28      6.57 o
   0   0   3     1634.00     1621.98     30.38 o
   1   0   3      433.85      429.90     12.10 o
   2   0   3     2802.40     2674.92     50.08 o
   3   0   3      318.55      306.67      9.71 o
   4   0   3        4.74        6.22      3.43 o
   5   0   3        2.22        4.84      5.30 o
   6   0   3      677.84      633.38     16.02 o
   7   0   3        5.35        6.25      3.80 o
   8   0   3        5.44        8.05      6.09 o
   9   0   3        3.97        7.41      3.98 o
  10   0   3      128.89      136.24      7.69 o
  -9   1   3       18.63       20.92     11.05 o
  -8   1   3       32.00       31.76     16.78 o
  -7   1   3       44.17       39.08      9.40 o
  -6   1   3        8.75       10.81      6.52 o
  -5   1   3      490.51      484.36     16.58 o
  -4   1   3      772.83      786.29     20.47 o
  -3   1   3       28.91       41.38      4.81 o
  -2   1   3       70.64       77.74      5.24 o
  -1   1   3      868.35      857.00     16.77 o
   0   1   3      480.33      456.07     11.22 o
   1   1   3       88.46       96.64      6.01 o
   2   1   3       48.85       53.93      8.89 o
   3   1   3     2686.41     2665.30     49.56 o
   4   1   3      407.52      430.04     10.94 o
   5   1   3      276.78      308.60      8.93 o
   6   1   3      258.30      256.38     11.65 o
   7   1   3      859.56      795.98     18.15 o
   8   1   3       83.23       67.30      5.42 o
   9   1   3       12.35       14.45      3.71 o
  -9   2   3       28.66       35.22     11.76 o
  -8   2   3       57.09       75.93     19.27 o
  -7   2   3       81.19      106.26     10.78 o
  -6   2   3       18.00       14.09      6.65 o
  -5   2   3      113.83       99.61      8.86 o
  -4   2   3      141.44      133.60     11.98 o
  -3   2   3      231.19      234.42     11.53 o
  -2   2   3     1515.00     1509.27     28.32 o
  -1   2   3     1030.51     1019.61     18.31 o
   0   2   3    10933.91     8919.33    157.06 o
   4   2   3       43.67       49.32      4.10 o
   5   2   3       96.69       91.07      4.99 o
  -9   3   3      169.33      197.47     17.25 o
  -8   3   3       10.46       16.05      8.05 o
  -7   3   3      140.26      143.70      5.07 o
  -6   3   3       85.69       92.20      4.14 o
  -5   3   3       38.81       43.50      3.31 o
  -4   3   3     1177.49     1230.29     25.79 o
  -3   3   3       64.63       77.51      4.47 o
  -2   3   3      507.67      469.63     11.29 o
  -1   3   3      623.59      617.35     14.14 o
   0   3   3     2459.43     2454.65     45.70 o
  -9   4   3        3.91       -3.15     13.23 o
  -8   4   3       20.63       19.29      3.53 o
  -7   4   3       72.72       68.90     20.74 o
  -6   4   3        5.54        7.60      2.89 o
  -5   4   3      313.31      312.41      9.91 o
  -4   4   3        1.79        3.00      4.26 o
  -3   4   3       83.26       98.13      8.89 o
  -2   4   3      115.49      120.57      9.62 o
  -1   4   3      273.09      277.85      9.18 o
   0   4   3      315.07      273.44      9.71 o
   1   4   3     1246.14     1314.05     16.19 o
   2   4   3      593.25      578.10     12.23 o
  -8   5   3      229.87      238.99     26.23 o
  -7   5   3      112.64      112.77      7.47 o
  -6   5   3        4.08        8.42      6.86 o
  -5   5   3       18.89       20.55      4.78 o
  -4   5   3      479.81      491.80     18.05 o
  -3   5   3        1.79        1.65      6.00 o
  -2   5   3      407.17      410.89     12.28 o
  -1   5   3      587.70      551.99     15.13 o
   0   5   3     3258.54     3384.91     71.36 o
   1   5   3      309.40      313.28      6.04 o
   2   5   3        1.56        0.13      1.38 o
   3   5   3       33.15       26.61      2.48 o
   4   5   3     1004.43      932.52     19.39 o
  -8   6   3       38.84       51.57     12.99 o
  -7   6   3       71.60      103.74     12.13 o
  -6   6   3        8.08       11.91      4.99 o
  -5   6   3      266.53      256.12     16.03 o
  -4   6   3      376.12      347.44     12.95 o
  -3   6   3      700.98      694.17     19.06 o
  -2   6   3        6.32        3.12      4.10 o
  -1   6   3      150.80      193.63     13.82 o
   0   6   3      393.97      358.40     12.56 o
   1   6   3       52.11       43.59      9.86 o
   2   6   3      215.64      216.83     11.39 o
   3   6   3     1958.62     2064.06     28.37 o
   4   6   3      787.33      848.52     14.60 o
   5   6   3        3.83       -0.52      3.40 o
  -7   7   3       93.84      118.18      9.56 o
  -6   7   3       84.93       88.74     13.81 o
  -5   7   3       45.50       46.37      7.38 o
  -4   7   3       96.02       94.60      9.01 o
  -3   7   3      241.61      239.20     11.93 o
  -2   7   3        7.19       11.85      5.70 o
  -1   7   3       60.69       68.34      7.81 o
   0   7   3       79.00       88.54     12.93 o
   1   7   3       60.76       55.48      7.26 o
   2   7   3      503.56      558.41     23.28 o
   3   7   3        2.76        4.66      2.29 o
   4   7   3      382.56      382.68      8.37 o
   5   7   3      123.91      112.45      7.42 o
   6   7   3        5.36        7.04      4.78 o
  -7   8   3       27.65        0.24      6.77 o
  -6   8   3       10.56        5.91      9.71 o
  -5   8   3       24.02       22.05      7.41 o
  -4   8   3      120.81      115.20     10.29 o
  -3   8   3        0.50        1.19      5.51 o
  -2   8   3       21.70       20.03      7.47 o
  -1   8   3       53.01       55.50      8.79 o
   0   8   3        6.19        1.59      5.91 o
   1   8   3      344.88      361.37     14.27 o
   2   8   3       38.37       37.13      5.98 o
   3   8   3      314.69      321.11      8.77 o
   4   8   3       45.41       43.86     10.78 o
   5   8   3       64.29       68.66      4.79 o
   6   8   3        2.30        6.06      7.50 o
  -6   9   3        4.87        2.51      9.13 o
  -5   9   3        8.25        1.26      6.09 o
  -4   9   3       70.85       79.12     10.87 o
  -3   9   3        3.16        0.61      5.18 o
  -2   9   3        6.53       11.39      7.38 o
  -1   9   3       15.87        9.74      7.38 o
   0   9   3      395.12      424.33     17.58 o
   1   9   3      489.61      502.78     11.76 o
   2   9   3       41.57       32.18      4.36 o
   3   9   3       33.21       25.78      5.40 o
   4   9   3      717.16      727.03     29.16 o
   5   9   3        5.95        8.76      3.51 o
   6   9   3       28.36       27.29      6.74 o
   7   9   3      114.17       97.82      9.86 o
  -5  10   3       17.16       -0.21      5.39 o
  -4  10   3       30.72       29.31      9.86 o
  -3  10   3       71.72      115.20     12.59 o
  -2  10   3        8.47       17.27      8.15 o
  -1  10   3        2.12        7.90      7.23 o
   0  10   3       48.72       50.81     10.11 o
   1  10   3       82.06       91.82      6.44 o
   2  10   3      189.34      214.10      8.20 o
   3  10   3      157.74      171.69     10.99 o
   4  10   3       32.60       37.80      6.89 o
   5  10   3       13.65       14.24      4.30 o
   6  10   3       10.20        6.58      3.97 o
   7  10   3        7.53       12.55     10.87 o
  -4  11   3       38.77       43.27     11.97 o
  -3  11   3       32.12       69.76     12.74 o
  -2  11   3       41.72       45.27     11.82 o
  -1  11   3       21.43       18.40      8.97 o
   0  11   3       33.30       43.00     14.67 o
   1  11   3      192.06      213.09     11.33 o
   2  11   3       42.69       29.56      7.28 o
   3  11   3        3.16        1.99      3.45 o
   4  11   3       21.61       18.31      4.83 o
   5  11   3       57.69       70.29      7.99 o
   6  11   3        0.02       -0.93      3.02 o
   7  11   3        7.94        5.60      6.95 o
  -2  12   3        0.48        4.84      9.25 o
  -1  12   3       13.64       10.75     13.96 o
   0  12   3       35.91        2.07      4.66 o
   1  12   3        0.63       -1.17      3.46 o
   2  12   3       22.14       15.23      8.84 o
   3  12   3       23.08       44.12     16.57 o
   4  12   3        0.74       -1.73      3.79 o
   5  12   3        2.15        1.63      5.68 o
   6  12   3        8.32        6.00      4.49 o
   0  13   3       38.09       38.74     25.80 o
   1  13   3        7.02        3.89      6.52 o
   2  13   3        1.64        1.73      5.40 o
   3  13   3        8.68        1.30      4.44 o
  -3  -9   4        0.13        7.62      6.89 o
  -2  -9   4        1.97        2.76      5.94 o
  -1  -9   4       55.34       24.47     17.67 o
   0  -9   4       37.78       37.49     11.18 o
   1  -9   4        0.24       -1.19      7.84 o
   2  -9   4        3.16        4.23     11.70 o
   3  -9   4        1.38       17.24     18.10 o
  -5  -8   4        2.58        0.06      4.87 o
  -4  -8   4        0.64       -0.03      4.87 o
  -3  -8   4        1.34        5.82      6.31 o
  -2  -8   4        0.01       -0.40      5.73 o
  -1  -8   4        4.64       -2.48      7.38 o
   0  -8   4       41.71       25.54     11.12 o
   1  -8   4       13.40        3.00      9.19 o
   2  -8   4        3.68       12.65      9.16 o
   3  -8   4        2.57       -1.32     10.14 o
   4  -8   4       79.25      105.43     15.71 o
   5  -8   4        1.57       -0.15      7.93 o
  -5  -7   4        0.49        0.03      5.66 o
  -4  -7   4        1.92        0.03      4.13 o
  -3  -7   4       60.26       74.30     13.66 o
  -2  -7   4        8.15        6.19      6.64 o
  -1  -7   4      154.29      147.63     18.23 o
   0  -7   4       46.75       32.83      9.49 o
   1  -7   4      294.44      275.60     16.80 o
   2  -7   4        1.65       -2.66      4.56 o
   3  -7   4       87.60       44.42     20.37 o
   4  -7   4        6.55        0.00      8.64 o
   5  -7   4        5.29       -0.24      8.73 o
   6  -7   4        2.36        0.09     16.38 o
  -6  -6   4       28.07       20.70      6.34 o
  -5  -6   4        0.48        0.00      3.03 o
  -4  -6   4       15.39       15.16      5.08 o
  -3  -6   4       60.18       76.45      7.72 o
  -2  -6   4      139.70      159.18     10.66 o
  -1  -6   4       50.25       50.57     13.42 o
   0  -6   4      126.87      136.53     17.28 o
   1  -6   4       49.01       55.31      9.89 o
   2  -6   4       31.81       34.21     14.82 o
   3  -6   4      128.03      116.70     21.02 o
   4  -6   4       69.40       70.94     11.98 o
   5  -6   4      161.22      165.00     15.44 o
   6  -6   4       15.60        0.34      9.74 o
   7  -6   4       36.17        0.00     10.41 o
  -8  -5   4        0.91       -3.61     15.16 o
  -7  -5   4        5.25        7.66      7.38 o
  -6  -5   4        9.28       11.26      3.17 o
  -5  -5   4       13.40       16.60      5.33 o
  -4  -5   4        5.93        0.00      6.22 o
  -3  -5   4       61.27       56.08      6.77 o
  -2  -5   4       41.53       65.14     11.30 o
  -1  -5   4       11.82       17.85      5.94 o
   0  -5   4       17.91       21.19      7.01 o
   1  -5   4        4.79        0.95      7.38 o
   2  -5   4       81.42       81.30     16.30 o
   3  -5   4      182.51      161.85     13.21 o
   4  -5   4      492.94      522.38     21.27 o
   5  -5   4      141.30      150.53     19.67 o
   6  -5   4       68.54       59.27     11.39 o
   7  -5   4       82.97      102.15     19.21 o
   8  -5   4       52.33       58.10     11.52 o
  -8  -4   4        4.40        3.12     12.68 o
  -7  -4   4       13.43       13.66      8.36 o
  -6  -4   4       29.07       27.62      8.91 o
  -5  -4   4        1.88        1.70      2.61 o
  -4  -4   4      111.49      112.32      5.85 o
  -3  -4   4      315.46      310.81     10.46 o
  -2  -4   4       80.24       86.21      7.02 o
  -1  -4   4      299.84      331.42     17.64 o
   0  -4   4      217.57      233.44     11.25 o
   1  -4   4      103.94      107.61      9.10 o
   2  -4   4       22.16       22.20      7.35 o
   3  -4   4       74.62       97.66      9.99 o
   4  -4   4      528.72      516.53     26.93 o
   5  -4   4      126.06      133.65     12.04 o
   6  -4   4       47.23       50.14      9.19 o
   7  -4   4       20.16       11.30      7.81 o
   8  -4   4      169.56      180.72     21.88 o
   9  -4   4       23.64       27.74     14.39 o
  -8  -3   4        6.47        0.77     11.24 o
  -7  -3   4        7.18       -0.52      5.30 o
  -6  -3   4       49.10       62.20      9.86 o
  -5  -3   4       49.79       56.29      5.56 o
  -4  -3   4      128.16      138.32     10.07 o
  -3  -3   4      499.70      502.26     15.63 o
  -2  -3   4      120.40      140.31      6.93 o
  -1  -3   4      329.20      340.30     15.80 o
   0  -3   4       34.04       39.60      6.06 o
   1  -3   4      108.55      106.39      8.43 o
   2  -3   4      221.36      232.19     17.63 o
   3  -3   4       25.13       24.65      6.89 o
   4  -3   4        1.04       -4.53      4.07 o
   5  -3   4     1616.51     1618.82     47.48 o
   6  -3   4       27.60       21.25      7.29 o
   7  -3   4       27.83       32.43     12.74 o
   8  -3   4      119.96       98.28     11.15 o
   9  -3   4      152.70      153.31     12.41 o
  -9  -2   4        1.74       -0.03      8.24 o
  -8  -2   4       42.11       -1.23     12.10 o
  -7  -2   4        3.11       -1.38      6.89 o
  -6  -2   4        9.11        9.25      7.93 o
  -5  -2   4      101.29      129.99     17.22 o
  -4  -2   4      126.48      131.58      5.01 o
  -3  -2   4      332.91      328.68      7.05 o
  -2  -2   4     1606.68     1601.00     31.32 o
  -1  -2   4      201.00      201.29      7.97 o
   0  -2   4      263.82      286.17     10.31 o
   1  -2   4      132.24      117.73      7.75 o
   2  -2   4      707.81      741.03     24.65 o
   3  -2   4        5.08        3.77      7.78 o
   4  -2   4      182.81      175.10     10.30 o
   5  -2   4     1062.30     1006.63     26.27 o
   6  -2   4       68.08       62.30      8.21 o
   7  -2   4        1.24        1.65      4.72 o
   8  -2   4        2.40        4.38      5.30 o
   9  -2   4      116.46      111.69     10.57 o
  10  -2   4        2.84        4.10      6.09 o
  -9  -1   4       55.09        0.74     11.33 o
  -8  -1   4       65.00       52.04     18.59 o
  -7  -1   4       16.14        9.13     12.34 o
  -6  -1   4        0.15       10.04      6.86 o
  -5  -1   4      347.87      341.81     14.97 o
  -4  -1   4        9.92        9.95      5.82 o
  -3  -1   4      262.11      264.85     20.52 o
  -2  -1   4     3258.01     3179.96     46.34 o
  -1  -1   4     2830.48     2931.81     55.35 o
   0  -1   4       21.79       31.67      4.59 o
   1  -1   4      120.06      154.00      7.97 o
   2  -1   4      680.44      651.13     17.52 o
   3  -1   4      100.87      103.48      7.75 o
   4  -1   4       95.25       95.84      7.57 o
   5  -1   4       56.17       73.94      7.26 o
   6  -1   4      776.36      747.50     20.29 o
   7  -1   4      175.67      164.51     14.19 o
   8  -1   4        0.94        1.96      4.84 o
   9  -1   4        1.51       -1.38      4.47 o
  10  -1   4        4.09        1.68      5.48 o
  -9   0   4       40.98       33.81     12.19 o
  -8   0   4        9.37       11.02     13.99 o
  -7   0   4       26.16       35.46     15.22 o
  -6   0   4        2.84        5.45     10.04 o
  -5   0   4       35.87       39.75      7.47 o
  -4   0   4       37.79       30.93     10.51 o
  -3   0   4      186.85      173.99     12.60 o
  -2   0   4      679.72      667.27     15.02 o
  -1   0   4      202.03      176.86      4.95 o
   0   0   4      482.08      518.23     13.14 o
   1   0   4       59.53       58.73      6.22 o
   2   0   4      150.49      133.91      8.03 o
   3   0   4     3831.98     4175.84     87.29 o
   4   0   4       97.19       91.16     10.69 o
   5   0   4      219.32      220.99      9.60 o
   6   0   4      518.04      487.70     14.92 o
   7   0   4       20.89       25.60      5.42 o
   8   0   4       56.32       54.92     10.29 o
   9   0   4      273.84      273.01     16.74 o
  10   0   4       11.55        9.22      7.93 o
  -9   1   4       38.46       34.67     11.94 o
  -8   1   4       82.90       71.25     12.28 o
  -7   1   4       10.48       13.14     12.89 o
  -6   1   4      139.72      171.38     18.38 o
  -5   1   4      151.87      169.62     15.32 o
  -4   1   4       95.73      112.69      7.84 o
  -3   1   4       65.73       73.31      9.34 o
  -2   1   4      232.02      212.66      8.10 o
  -1   1   4      221.77      205.52      7.06 o
   0   1   4     1002.79      954.91     20.08 o
   1   1   4      286.32      270.78      9.89 o
   2   1   4     2662.60     2610.80     50.47 o
   3   1   4       79.34       84.57      6.37 o
   4   1   4     1258.21     1371.29     28.41 o
   5   1   4     1169.35     1125.04     24.59 o
   6   1   4      789.93      740.16     18.42 o
   7   1   4      224.73      223.79     13.03 o
   8   1   4       69.52       65.30      9.46 o
   9   1   4       76.56       87.97      6.83 o
  10   1   4      136.59      134.86      8.43 o
  -9   2   4        2.27        0.86      7.04 o
  -8   2   4        6.79        4.32      7.69 o
  -7   2   4       16.86       11.61     13.26 o
  -6   2   4        3.15        5.30      5.57 o
  -5   2   4      428.75      445.12     16.11 o
  -4   2   4      495.56      552.89     21.10 o
  -3   2   4       52.02       44.48      5.27 o
  -2   2   4      656.95      566.64     13.14 o
  -1   2   4      167.06      158.04      5.55 o
   0   2   4      520.36      513.17      9.88 o
   2   2   4     1467.71     1457.10     29.65 o
   3   2   4     1151.09     1165.46     28.52 o
   4   2   4      758.41      859.18     18.88 o
   5   2   4      215.60      213.70      7.97 o
   6   2   4      767.07      719.85     20.48 o
   7   2   4       96.06      100.58      6.46 o
  -9   3   4       36.19       36.96     12.62 o
  -8   3   4        2.16       15.04      9.13 o
  -7   3   4       57.88       46.56     15.80 o
  -6   3   4       13.94       13.60      6.34 o
  -5   3   4      521.33      538.77     17.22 o
  -4   3   4       90.57       84.74      7.08 o
  -3   3   4       29.39       24.13      4.13 o
  -2   3   4      298.55      301.76      8.26 o
  -1   3   4     4949.96     5113.80     93.48 o
   0   3   4       23.79       23.43      2.85 o
  -8   4   4       18.54       16.60      9.74 o
  -7   4   4        2.28       -4.56      4.99 o
  -6   4   4       16.72       17.43      3.36 o
  -5   4   4       30.04       37.46      6.09 o
  -4   4   4      399.77      425.08      9.83 o
  -3   4   4      574.34      601.79     10.52 o
  -2   4   4      268.67      247.59      5.66 o
  -1   4   4      213.21      204.72      7.56 o
   0   4   4      132.17      122.25      2.53 o
  -8   5   4       14.07       12.19      4.15 o
  -7   5   4        1.67        1.70      4.27 o
  -6   5   4       46.01       45.70      6.48 o
  -5   5   4       24.86       35.79      8.82 o
  -4   5   4      119.74      131.05      7.63 o
  -3   5   4       87.95       96.63      6.62 o
  -2   5   4       36.85       49.53      5.54 o
  -1   5   4        1.48       -1.01      2.69 o
   0   5   4      124.22      116.93      7.54 o
   1   5   4      514.50      580.54     18.89 o
   2   5   4      520.65      431.90      7.69 o
  -8   6   4        5.07       13.19      9.40 o
  -7   6   4        3.45       13.11      5.30 o
  -6   6   4        0.51        3.71      4.13 o
  -5   6   4      139.96      153.29      8.98 o
  -4   6   4       75.11       78.20      7.44 o
  -3   6   4       74.70       65.65      7.11 o
  -2   6   4       26.77       34.42      5.85 o
  -1   6   4       78.70       69.12      7.05 o
   0   6   4       17.40       14.12      4.96 o
   1   6   4       88.06       88.92      2.87 o
   2   6   4      292.05      270.86      9.14 o
   3   6   4       30.93       21.82     12.34 o
  -7   7   4       56.56       71.12      7.99 o
  -6   7   4        2.58        5.91      5.08 o
  -5   7   4        3.53        2.60      3.74 o
  -4   7   4      134.13      140.02     14.68 o
  -3   7   4       31.67       29.98     10.47 o
  -2   7   4       18.78       17.88      9.40 o
  -1   7   4      394.42      386.57     14.52 o
   0   7   4      295.26      303.04     12.48 o
   1   7   4      122.90      158.64      5.87 o
   2   7   4      410.48      419.21      8.13 o
   3   7   4      257.96      269.05      7.92 o
   4   7   4      258.70      245.20      7.82 o
  -7   8   4       23.01       25.02     11.88 o
  -6   8   4       22.49        9.03      6.98 o
  -5   8   4       61.06       43.68     13.66 o
  -4   8   4      168.71      181.16     11.89 o
  -3   8   4      161.03      163.12     11.43 o
  -2   8   4        3.26        2.97      5.33 o
  -1   8   4      207.80      233.58     12.66 o
   0   8   4       86.25       96.10      9.71 o
   1   8   4       12.87       11.60      2.70 o
   2   8   4        4.96        6.88      2.50 o
   3   8   4       13.61       13.00      2.70 o
   4   8   4      178.71      196.00      7.47 o
   5   8   4       64.15       64.11      5.76 o
  -6   9   4       28.58        0.12      4.62 o
  -5   9   4       37.65        0.58     11.24 o
  -4   9   4       54.50       70.01      9.71 o
  -3   9   4      139.33      145.90     12.26 o
  -2   9   4        3.73       -2.88      5.27 o
  -1   9   4      307.83      317.84     15.67 o
   0   9   4      112.26      171.75     18.20 o
   1   9   4       52.73       59.54      4.56 o
   2   9   4      350.53      383.35     18.47 o
   3   9   4       12.69        8.48      5.36 o
   4   9   4       41.01       44.96      5.47 o
   5   9   4       22.91       28.04      5.03 o
   6   9   4        6.45        5.33      4.38 o
  -5  10   4       23.05        0.06      5.51 o
  -4  10   4        7.06        0.37      7.04 o
  -3  10   4        0.45       -1.01      6.89 o
  -2  10   4        6.08        8.33      7.59 o
  -1  10   4        7.67        7.99      7.47 o
   0  10   4      169.78      173.38     13.61 o
   1  10   4       97.45       91.34     11.98 o
   2  10   4       96.59       92.50     20.11 o
   3  10   4      124.23      144.62      6.79 o
   4  10   4       57.53       48.50      5.00 o
   5  10   4       22.67       22.47      4.35 o
   6  10   4        1.50        6.98      5.08 o
  -4  11   4       63.81       68.18     12.77 o
  -3  11   4       21.84        0.49      9.59 o
  -2  11   4       61.13       80.43     12.50 o
  -1  11   4       30.37       -0.49      9.86 o
   0  11   4       22.63        0.49     14.64 o
   1  11   4      212.44      224.69     15.48 o
   2  11   4        6.47       10.20      5.08 o
   3  11   4       27.81       22.83      4.52 o
   4  11   4       89.47      101.12      9.95 o
   5  11   4       46.40       35.04     13.00 o
   6  11   4       12.58        9.16      5.76 o
   7  11   4       27.07       21.13      7.69 o
  -3  12   4       80.87       87.14     15.47 o
  -2  12   4       28.47       -0.28     10.26 o
  -1  12   4        1.45       -0.58      7.17 o
   0  12   4       17.71       -0.38      3.53 o
   1  12   4        1.25        2.75      4.47 o
   2  12   4       84.23      100.70      7.57 o
   3  12   4       51.16       35.73     22.88 o
   4  12   4       89.59       95.96     10.67 o
   5  12   4       39.39       28.78      6.00 o
   6  12   4       13.64       11.75      5.86 o
   0  13   4        2.67        1.79      4.59 o
   1  13   4        3.58        5.16      6.18 o
   2  13   4       12.54        4.08      4.71 o
   3  13   4       13.76        2.14      7.26 o
   4  13   4       21.41       18.26      8.05 o
  -1  -9   5        4.02        8.57     13.14 o
   0  -9   5       47.10       39.94     20.46 o
   1  -9   5        6.73        0.52      8.15 o
  -4  -8   5        3.18        0.12      8.02 o
  -3  -8   5       29.38       29.25     12.31 o
  -2  -8   5        2.73        7.41      6.55 o
  -1  -8   5        5.13        7.87     12.03 o
   0  -8   5        9.46       15.83     14.42 o
   1  -8   5       27.62       34.24     10.84 o
   2  -8   5        3.07       -0.40      7.56 o
   3  -8   5        7.43        2.17     11.33 o
   4  -8   5       18.35       20.03     12.46 o
  -5  -7   5        3.00        4.13      4.50 o
  -4  -7   5       22.61        0.00      6.40 o
  -3  -7   5        0.35        2.88      4.69 o
  -2  -7   5       34.23       36.69      8.54 o
  -1  -7   5       56.40       55.34     10.29 o
   0  -7   5       58.79       56.82     17.21 o
   1  -7   5       14.74       12.62     10.50 o
   2  -7   5        0.70        2.85      8.21 o
   3  -7   5       20.19       22.26     18.04 o
   4  -7   5        1.00        0.03      9.13 o
   5  -7   5        3.07       -0.18      8.15 o
   6  -7   5        2.56       -0.18      8.88 o
  -5  -6   5        0.41       -1.68      3.43 o
  -4  -6   5       11.96        0.06      5.08 o
  -3  -6   5        1.81        7.10      5.30 o
  -2  -6   5        5.83        3.71      6.95 o
  -1  -6   5       24.75       16.38      7.63 o
   0  -6   5       81.07       90.95     17.71 o
   1  -6   5       15.38        9.62     13.26 o
   2  -6   5       13.55        9.68     13.84 o
   3  -6   5      275.95      272.38     26.61 o
   4  -6   5        2.10        0.09      7.56 o
   5  -6   5       18.98       -0.18      9.55 o
   6  -6   5        8.27       -0.12     13.63 o
   7  -6   5       84.22       94.19     14.70 o
  -7  -5   5       51.62       74.73     12.40 o
  -5  -5   5       48.01       53.84      5.18 o
  -4  -5   5       16.06       17.09      4.50 o
  -3  -5   5       19.52       17.64      5.94 o
  -2  -5   5       15.73       17.36      6.03 o
  -1  -5   5       13.87       22.69      6.52 o
   0  -5   5      161.52      149.39     11.92 o
   1  -5   5      502.41      512.34     20.35 o
   2  -5   5       37.69       35.34      9.56 o
   3  -5   5      604.51      605.12     23.67 o
   4  -5   5      143.90      146.98     14.19 o
   5  -5   5        7.97        5.36      8.94 o
   6  -5   5       46.04        0.09      9.40 o
   7  -5   5        3.73        0.09      6.68 o
   8  -5   5       97.89      114.81     14.73 o
  -7  -4   5       23.61        1.68      9.95 o
  -6  -4   5       18.62       -0.86      5.70 o
  -5  -4   5       78.19       86.81      7.29 o
  -4  -4   5       27.63       13.75      4.50 o
  -3  -4   5      140.87      154.22     12.13 o
  -2  -4   5       59.34       87.14     11.82 o
  -1  -4   5       76.31       77.16      7.96 o
   0  -4   5       80.56       77.38     14.00 o
   1  -4   5      172.90      181.78     12.14 o
   2  -4   5        2.50        9.92      7.01 o
   3  -4   5      460.23      429.66     19.30 o
   4  -4   5      696.35      699.82     34.13 o
   5  -4   5       43.32       38.19     10.17 o
   6  -4   5       10.23       18.68      8.85 o
   7  -4   5       52.16       36.14     17.76 o
   8  -4   5       10.30        2.24      7.96 o
  -8  -3   5        9.24        0.58      6.68 o
  -7  -3   5        0.58        2.76     10.78 o
  -6  -3   5       29.23       -0.24      4.96 o
  -5  -3   5       64.03       57.28      5.87 o
  -4  -3   5      162.32      154.92      5.80 o
  -3  -3   5       57.93       67.88      5.67 o
  -2  -3   5      129.70      130.17      7.60 o
  -1  -3   5       11.64       11.85      5.08 o
   0  -3   5      114.36      117.97      8.55 o
   1  -3   5       89.61       79.07      8.76 o
   2  -3   5      201.88      216.95     12.23 o
   3  -3   5       59.01       52.78      9.01 o
   4  -3   5      906.90      859.67     26.79 o
   5  -3   5      389.50      346.66     17.03 o
   6  -3   5      183.99      165.67     20.10 o
   7  -3   5        3.81       -4.35      5.70 o
   8  -3   5      232.14      249.81     15.51 o
   9  -3   5        4.81       -0.15      7.26 o
  -8  -2   5        3.25       -1.65     12.98 o
  -7  -2   5       16.96        1.13      6.46 o
  -6  -2   5        5.54       -2.60      5.51 o
  -5  -2   5       62.57       84.05     15.53 o
  -4  -2   5       39.04       32.90      6.09 o
  -3  -2   5       62.78       74.31      7.92 o
  -2  -2   5      572.46      571.58     14.96 o
  -1  -2   5      105.84      113.59      7.02 o
   0  -2   5      185.26      194.70      9.66 o
   1  -2   5       59.33       67.36      7.51 o
   2  -2   5       48.93       58.35     12.28 o
   3  -2   5      533.60      531.36     24.64 o
   4  -2   5       16.77       17.00      6.77 o
   5  -2   5       10.69        5.14      6.31 o
   6  -2   5      220.65      208.22     12.87 o
   7  -2   5       45.62       25.73      8.36 o
   8  -2   5      392.23      365.94     23.68 o
   9  -2   5       38.26       31.97      8.82 o
  -8  -1   5        1.90        1.44     12.43 o
  -7  -1   5       37.92       -1.47      7.14 o
  -6  -1   5       31.30       36.51      9.49 o
  -5  -1   5        4.04       -3.18     10.07 o
  -4  -1   5       26.27       33.47      7.53 o
  -3  -1   5      387.67      409.00      8.24 o
  -2  -1   5       71.02       72.51      4.19 o
  -1  -1   5       54.80       77.13      5.70 o
   0  -1   5      260.40      248.03      9.82 o
   1  -1   5     2174.51     2036.04     42.66 o
   2  -1   5       10.91       12.52      5.11 o
   3  -1   5      551.53      527.65     16.32 o
   4  -1   5      361.40      365.82     13.56 o
   5  -1   5      232.38      230.01     11.56 o
   6  -1   5      270.31      271.94     12.82 o
   7  -1   5      282.87      247.89     13.34 o
   8  -1   5       14.07       19.29     10.84 o
   9  -1   5      133.83      126.35     11.12 o
  10  -1   5        0.06       -9.00      6.00 o
  -8   0   5        1.95        0.31      5.70 o
  -7   0   5        2.79       -2.51      6.64 o
  -6   0   5      114.82      112.28     11.70 o
  -5   0   5       31.50       27.69      7.87 o
  -4   0   5        3.97        2.48      5.14 o
  -3   0   5       64.41       63.84      7.08 o
  -2   0   5       71.76       68.88      7.06 o
  -1   0   5      932.65      948.25     20.38 o
   0   0   5       40.38       37.28      5.15 o
   1   0   5      105.68       94.48      7.05 o
   2   0   5      134.49      138.37      8.31 o
   3   0   5      539.60      531.77     15.98 o
   4   0   5      871.50      931.41     23.37 o
   5   0   5      742.12      728.86     20.27 o
   6   0   5       79.86       67.79     12.16 o
   7   0   5       29.41       33.53      6.65 o
   8   0   5        0.32       -1.93      7.26 o
   9   0   5       66.74       77.86     13.05 o
  10   0   5       38.94       53.78      8.36 o
  -8   1   5       25.60       43.88     11.48 o
  -7   1   5        1.98        1.50      6.09 o
  -6   1   5       49.15       52.80      9.59 o
  -5   1   5      120.79      119.49     10.17 o
  -4   1   5       84.94       85.44     11.98 o
  -3   1   5      273.39      284.24     14.88 o
  -2   1   5      257.54      258.44      9.51 o
  -1   1   5      529.78      513.56     13.01 o
   0   1   5       54.45       47.09      4.96 o
   1   1   5      527.41      511.23     14.18 o
   2   1   5      934.43      905.71     21.41 o
   3   1   5      338.38      339.66     11.82 o
   4   1   5      187.92      213.58      9.50 o
   5   1   5      226.74      220.99     10.15 o
   6   1   5      116.60      102.68      7.94 o
   7   1   5        1.91        4.01      6.64 o
   8   1   5      196.24      170.40      9.90 o
   9   1   5        6.53        6.89      4.99 o
  10   1   5        1.89       -2.91      6.09 o
  -8   2   5       22.23       26.37     10.32 o
  -7   2   5        5.62        6.03      7.10 o
  -6   2   5       24.05       29.12      7.63 o
  -5   2   5       20.99       25.60      6.83 o
  -4   2   5        7.33        8.02      4.50 o
  -3   2   5      352.71      381.53     12.06 o
  -2   2   5      147.07      146.40      6.74 o
  -1   2   5      677.65      705.34     14.81 o
   2   2   5       72.69       68.20      6.71 o
   3   2   5       78.85       84.60      6.77 o
   4   2   5      484.11      497.32     13.98 o
   5   2   5      261.39      247.67      9.72 o
   6   2   5      258.90      259.21     10.09 o
   7   2   5      120.13      118.24      7.48 o
   8   2   5      149.08      149.28      8.61 o
  -8   3   5       40.04       48.39     11.64 o
  -7   3   5       10.46       12.95      7.90 o
  -6   3   5       69.84       83.56      9.56 o
  -5   3   5      105.02      129.47     14.49 o
  -4   3   5       23.38       30.38      5.73 o
  -3   3   5       38.23       51.58      5.18 o
  -2   3   5      109.06      113.01      5.42 o
  -1   3   5     1184.28     1300.32     23.54 o
   0   3   5      177.21      196.23      4.78 o
  -8   4   5       21.35       30.87     10.60 o
  -7   4   5        3.78        0.46      6.25 o
  -6   4   5       73.26       97.53      9.92 o
  -5   4   5      245.16      263.00     17.04 o
  -4   4   5       84.82       73.00     11.03 o
  -3   4   5      294.61      293.79     13.10 o
  -2   4   5      298.61      276.55      8.25 o
  -1   4   5      235.19      274.71      6.50 o
   0   4   5       89.61       98.24      2.67 o
  -8   5   5       55.75       96.84     20.89 o
  -7   5   5       10.09       18.77      7.90 o
  -6   5   5       44.98       40.58      8.09 o
  -5   5   5      113.86      119.99      6.57 o
  -4   5   5      145.33      151.00      6.27 o
  -3   5   5        9.50        8.79      2.77 o
  -2   5   5       26.06       26.37      2.95 o
  -1   5   5     3004.93     3088.86     63.55 o
   0   5   5     1399.14     1419.26     22.76 o
  -7   6   5        5.88       12.84      4.39 o
  -6   6   5       11.26        9.75      5.14 o
  -5   6   5       72.44       76.42      7.49 o
  -4   6   5      187.01      198.36      7.09 o
  -3   6   5       22.47       28.30      5.60 o
  -2   6   5       24.37       21.22      5.60 o
  -1   6   5      240.35      256.55     10.98 o
   0   6   5      415.03      430.64     19.22 o
   1   6   5      850.62      989.72     36.98 o
  -7   7   5       41.07       43.50      7.37 o
  -6   7   5       33.77       29.12      5.17 o
  -5   7   5       13.85        9.68      9.06 o
  -4   7   5       20.37       19.87      6.06 o
  -3   7   5       27.72       25.17      6.43 o
  -2   7   5       13.72        9.86      5.51 o
  -1   7   5       15.72       22.78      6.43 o
   0   7   5      145.09      154.12     10.11 o
   1   7   5      129.67      139.99      4.03 o
   2   7   5      213.09      218.77     20.07 o
   3   7   5      635.17      663.92     13.25 o
  -6   8   5        4.35        6.22      8.94 o
  -5   8   5        9.42       11.76      6.49 o
  -4   8   5       15.47       28.08      7.10 o
  -3   8   5       11.68       15.80     10.38 o
  -2   8   5        2.74        2.69      8.11 o
  -1   8   5       82.45       98.27      9.83 o
   0   8   5     1550.05     1553.23     38.93 o
   1   8   5        3.40        2.53      2.57 o
   2   8   5       99.85      108.33      3.77 o
   3   8   5       75.66       70.24      5.64 o
   4   8   5       78.51       63.17      6.19 o
  -6   9   5        0.66       -0.21      4.93 o
  -5   9   5       61.88       78.65     10.17 o
  -4   9   5       28.96       26.67     13.29 o
  -3   9   5       30.33       34.09      8.61 o
  -2   9   5       25.59       23.52      7.96 o
  -1   9   5      211.15      230.83     21.06 o
   0   9   5      424.40      453.01     18.62 o
   1   9   5       33.19       31.66      4.56 o
   2   9   5       83.34       98.47      4.09 o
   3   9   5      680.10      687.63     13.13 o
   4   9   5       80.33       83.24      4.30 o
   5   9   5       56.09       44.87      4.81 o
  -5  10   5       15.42       -0.43     12.31 o
  -4  10   5       43.83       -0.43      9.46 o
  -3  10   5       46.76       56.78     10.41 o
  -2  10   5       11.43       11.30      7.90 o
  -1  10   5        2.27        3.55      5.88 o
   0  10   5       48.75       43.40     16.66 o
   1  10   5      187.59      196.24      8.36 o
   2  10   5       57.33       81.59      7.23 o
   3  10   5        4.62        2.00      2.32 o
   4  10   5        8.91       11.45      4.49 o
   5  10   5       76.14       76.36      6.16 o
  -4  11   5        2.96       -0.18      5.73 o
  -3  11   5        1.88       -0.24      5.97 o
  -2  11   5        1.26        0.28      7.38 o
  -1  11   5      107.20      136.02     14.06 o
   0  11   5       17.68       -0.31      8.39 o
   1  11   5       32.22       41.12     23.44 o
   2  11   5       73.43       88.29      7.29 o
   3  11   5       13.62       10.05      4.86 o
   4  11   5       39.43       42.10     12.91 o
   5  11   5       50.00       61.89      6.58 o
   6  11   5        8.23        9.77      5.05 o
  -3  12   5        0.34        0.00      7.17 o
  -2  12   5        3.76        0.24      7.87 o
  -1  12   5       21.58        0.34      9.25 o
   0  12   5       38.30       -0.74      3.62 o
   1  12   5        9.96        9.96      8.44 o
   2  12   5        2.03        4.78      4.47 o
   3  12   5       18.34       17.15     14.84 o
   4  12   5        9.17        3.77      4.57 o
   5  12   5        8.31        7.55      3.89 o
   6  12   5        4.99        3.58      7.69 o
   0  13   5        9.92        4.06      5.73 o
   1  13   5       21.72       15.56     11.45 o
   2  13   5        0.35        3.21      5.26 o
   3  13   5        4.06       -1.10     10.69 o
   4  13   5        2.97       -0.23      2.55 o
  -1  -8   6        8.34       15.59      8.42 o
   0  -8   6       12.74        7.47     15.53 o
   1  -8   6        3.40        7.96      8.33 o
   2  -8   6       15.65        9.09     11.67 o
  -4  -7   6       22.12       34.82      7.41 o
  -3  -7   6        3.01        0.00      5.51 o
  -2  -7   6        6.70        1.38      8.54 o
  -1  -7   6       14.95       11.48      7.66 o
   0  -7   6       81.22      110.42     19.94 o
   1  -7   6       36.09       31.21     16.29 o
   2  -7   6       13.79       16.63     11.24 o
   3  -7   6        5.84        4.01     15.43 o
   4  -7   6       52.25       68.39     23.22 o
   5  -7   6       10.32       -0.12     11.76 o
  -5  -6   6       13.67        5.11      4.62 o
  -4  -6   6        8.15        6.80      7.96 o
  -3  -6   6       16.74       12.49     10.47 o
  -2  -6   6        8.50       14.97      6.64 o
  -1  -6   6        0.98       -2.97      5.24 o
   0  -6   6        2.77        1.32      6.06 o
   1  -6   6       12.99        4.87     13.23 o
   2  -6   6       17.19       15.37     15.50 o
   3  -6   6      156.12      150.78     24.27 o
   4  -6   6       26.43       20.09     11.09 o
   5  -6   6       23.27       -0.12     10.66 o
   6  -6   6       51.96       -0.37     13.75 o
  -5  -5   6        0.09       -1.16      2.82 o
  -4  -5   6       55.73       66.62     10.11 o
  -3  -5   6       20.90       12.86      5.67 o
  -2  -5   6       48.41       50.38      8.27 o
  -1  -5   6        3.47        4.56      6.92 o
   0  -5   6       54.04       51.79      9.37 o
   1  -5   6      109.14       94.45     11.64 o
   2  -5   6       13.47        3.67      7.87 o
   3  -5   6      206.56      212.79     16.52 o
   4  -5   6      240.28      222.34     17.53 o
   5  -5   6        0.29       -0.18      8.02 o
   6  -5   6       11.46       -0.15     15.25 o
   7  -5   6       78.78       95.56     15.22 o
  -5  -4   6        8.35        7.53      4.96 o
  -4  -4   6       97.78       91.84     10.51 o
  -3  -4   6       65.04       70.29      7.23 o
  -2  -4   6        5.60       13.35      4.96 o
  -1  -4   6       42.26       43.67      7.90 o
   0  -4   6       22.29       15.89     11.82 o
   1  -4   6      104.16      116.02     11.43 o
   2  -4   6      119.75      108.15     11.98 o
   3  -4   6      101.80      115.77     12.44 o
   4  -4   6      186.67      209.31     15.38 o
   5  -4   6       13.94       12.43     13.81 o
   6  -4   6        1.42       -0.18      7.93 o
   7  -4   6       59.64       -0.12     11.94 o
   8  -4   6       86.89       90.02     13.51 o
  -7  -3   6       13.59       -0.58      8.64 o
  -6  -3   6        7.34        1.32      6.15 o
  -5  -3   6       65.38       73.51     10.90 o
  -4  -3   6       32.43       33.72      4.66 o
  -3  -3   6      132.65      133.37      7.84 o
  -2  -3   6      123.03      116.21      8.58 o
  -1  -3   6       27.76       37.85      6.52 o
   0  -3   6       29.67       45.45      7.50 o
   1  -3   6      105.25      117.46     10.51 o
   2  -3   6       77.74       97.41     10.02 o
   3  -3   6      139.64      140.19     12.20 o
   4  -3   6      300.96      324.73     16.96 o
   5  -3   6      193.76      186.92     14.86 o
   6  -3   6       29.38       31.21      9.68 o
   7  -3   6       11.18        9.19      8.21 o
   8  -3   6       60.40       72.65     12.19 o
   9  -3   6        3.08        0.95      5.88 o
  -7  -2   6        6.22        0.80     10.17 o
  -6  -2   6       23.76        0.37      5.39 o
  -5  -2   6       99.71      114.51     17.37 o
  -4  -2   6       64.03       73.08      5.87 o
  -3  -2   6      507.45      487.39     17.96 o
  -2  -2   6      292.13      320.25     11.56 o
  -1  -2   6       23.23       28.36      6.03 o
   0  -2   6        4.71        1.35      4.47 o
   1  -2   6       33.85       36.29      7.32 o
   2  -2   6      123.78      119.69     15.23 o
   3  -2   6      225.33      237.94     19.99 o
   4  -2   6       91.75      106.58     17.09 o
   5  -2   6      160.89      149.73     12.72 o
   6  -2   6       13.46       10.47      7.63 o
   7  -2   6      107.55       98.83     18.29 o
   8  -2   6       11.81       18.56      8.51 o
   9  -2   6        7.65       -0.28      9.22 o
  -8  -1   6        4.39        0.12      9.03 o
  -7  -1   6        1.15        0.00      3.83 o
  -6  -1   6        4.44        0.06      5.73 o
  -5  -1   6       15.37       10.53     11.88 o
  -4  -1   6      288.92      297.03     14.50 o
  -3  -1   6       21.77       22.66      4.52 o
  -2  -1   6      406.44      400.43     12.40 o
  -1  -1   6      140.64      160.77     12.32 o
   0  -1   6       25.61       33.01      9.13 o
   1  -1   6      138.44      127.64      9.38 o
   2  -1   6      315.70      341.31     19.33 o
   3  -1   6       67.45       68.80     13.20 o
   4  -1   6      511.40      506.50     24.13 o
   5  -1   6       28.41       33.78     13.20 o
   6  -1   6       94.29      102.47     10.84 o
   7  -1   6       11.29        4.87      6.43 o
   8  -1   6      136.50      169.95     12.78 o
   9  -1   6        0.14        0.98     10.07 o
  10  -1   6        1.13       -1.16      4.44 o
  -8   0   6        0.31       -0.89      7.35 o
  -7   0   6       13.93        1.29      6.98 o
  -6   0   6        8.63        4.81      7.32 o
  -5   0   6       87.71      107.55     17.00 o
  -4   0   6        8.78       12.19      6.00 o
  -3   0   6       52.32       46.68      7.29 o
  -2   0   6        1.66        1.69      2.46 o
  -1   0   6      115.38      113.19      7.17 o
   0   0   6       88.18      106.29      7.29 o
   1   0   6      319.37      350.06     17.49 o
   2   0   6      348.05      341.92     13.20 o
   3   0   6       13.52       12.16      5.54 o
   4   0   6      129.48      115.96     14.49 o
   5   0   6      976.67      989.10     26.69 o
   6   0   6       26.62       22.42      7.41 o
   7   0   6       72.22       49.10      8.45 o
   8   0   6      408.03      392.52     16.78 o
   9   0   6       38.33       47.84     14.21 o
  10   0   6        0.56       -4.47      5.79 o
  -8   1   6       14.12       -0.37      6.09 o
  -7   1   6       20.98       -0.58      5.82 o
  -6   1   6        4.33        5.08      6.55 o
  -5   1   6       79.26       94.71     14.86 o
  -4   1   6        4.88        6.55      5.85 o
  -3   1   6      163.89      160.20      9.38 o
  -2   1   6       37.30       45.76      5.39 o
   0   1   6      287.97      288.04     10.43 o
   1   1   6      548.48      515.13     15.09 o
   2   1   6      266.38      254.16     15.65 o
   3   1   6      117.72      121.29      8.80 o
   4   1   6      171.65      192.38     10.24 o
   5   1   6      599.58      551.73     17.48 o
   6   1   6      103.04       93.50      8.76 o
   7   1   6       27.99       23.61     11.03 o
   8   1   6       45.03       44.90      7.72 o
   9   1   6      265.56      272.11     18.91 o
  10   1   6       17.13       17.67     11.27 o
  -8   2   6        7.95       -8.15      8.76 o
  -7   2   6        2.58        7.20      7.53 o
  -6   2   6      117.38      127.54     11.58 o
  -5   2   6      167.81      180.80     11.80 o
  -4   2   6        3.42        2.97      4.50 o
  -3   2   6      184.48      275.50     15.14 o
  -2   2   6       82.64       91.51      6.25 o
  -1   2   6      728.29      769.55     17.11 o
   1   2   6       26.73       23.64      5.33 o
   2   2   6      971.15      957.56     28.21 o
   3   2   6      588.28      595.24     16.42 o
   4   2   6       49.07       45.73      6.25 o
   5   2   6     1110.00     1074.01     26.32 o
   6   2   6      184.93      182.68      9.96 o
   7   2   6        4.47       11.70      5.48 o
   8   2   6      225.79      205.24     15.94 o
   9   2   6       17.46       16.05      6.31 o
  -8   3   6        0.72        7.01      8.08 o
  -7   3   6        0.87        3.15      6.15 o
  -6   3   6       13.64       13.23      7.01 o
  -5   3   6       25.19       26.98      6.46 o
  -4   3   6       69.59       73.85     11.55 o
  -3   3   6      100.75      123.41      7.35 o
  -2   3   6      589.84      558.18     13.89 o
  -1   3   6       17.38       23.24      5.21 o
  -8   4   6        2.12        9.92     14.61 o
  -7   4   6        4.65       14.12      7.17 o
  -6   4   6       19.37       22.91      8.08 o
  -5   4   6       37.27       48.02      7.63 o
  -4   4   6      121.09      105.15      8.40 o
  -3   4   6       10.68        7.44      6.25 o
  -2   4   6      189.65      199.44     10.05 o
  -1   4   6      119.61      130.61      6.59 o
   0   4   6       56.62       62.80      2.57 o
  -7   5   6        3.25       39.41     12.95 o
  -6   5   6       50.10       70.93      9.49 o
  -5   5   6        5.74        6.74      5.45 o
  -4   5   6       11.34       12.37      4.78 o
  -3   5   6        9.96       10.93      4.04 o
  -2   5   6       45.56       51.18      6.34 o
  -1   5   6       13.67       15.25      2.27 o
   0   5   6      150.25      181.79      3.65 o
  -7   6   6        5.29        0.89      6.40 o
  -6   6   6        9.09        0.73     10.63 o
  -5   6   6      133.87      148.75     10.05 o
  -4   6   6       14.96       17.15      5.02 o
  -3   6   6        8.18        8.27      3.67 o
  -2   6   6      101.89      121.66      5.55 o
  -1   6   6      132.97      131.43      6.19 o
   0   6   6       68.87       75.70      2.08 o
  -7   7   6        8.71       14.70      7.99 o
  -6   7   6        1.29        2.35      2.83 o
  -5   7   6       49.57       63.71      5.74 o
  -4   7   6       43.10       48.58      4.92 o
  -3   7   6       43.37       41.41      5.63 o
  -2   7   6      238.74      258.27      6.93 o
  -1   7   6      188.33      191.73      5.14 o
   0   7   6       90.90      102.26     11.67 o
  -6   8   6        1.66       -3.72      4.01 o
  -5   8   6        4.26        4.28      5.10 o
  -4   8   6       34.13       42.09      5.93 o
  -3   8   6       17.81       17.42      6.71 o
  -2   8   6       32.95       47.35      7.93 o
  -1   8   6       74.10       64.94      9.28 o
   0   8   6        5.29        7.07     10.90 o
   1   8   6      173.09      174.36      3.90 o
   2   8   6      162.44      146.10      2.73 o
  -5   9   6       80.63       83.81      6.97 o
  -4   9   6        3.41       -2.57      5.70 o
  -3   9   6        5.90        7.35     10.96 o
  -2   9   6      154.88      193.23     19.67 o
  -1   9   6      145.09      162.98     12.59 o
   0   9   6       26.00       49.80      8.79 o
   1   9   6      262.86      287.69      7.47 o
   2   9   6      138.63      140.63      4.44 o
   3   9   6      106.54      109.40      3.62 o
  -5  10   6        0.62       -0.15      7.47 o
  -4  10   6       14.54        0.28     14.97 o
  -3  10   6       28.03        0.40      7.38 o
  -2  10   6        2.85        0.00      5.70 o
  -1  10   6        7.51        5.21     12.92 o
   0  10   6      252.84      267.25     16.12 o
   1  10   6       24.68       26.06      4.18 o
   2  10   6        1.33        4.15      1.84 o
   3  10   6       96.06      100.93      8.55 o
   4  10   6       23.87       17.43      4.81 o
  -4  11   6       61.17       -0.09     10.23 o
  -3  11   6       42.92       74.91     11.42 o
  -2  11   6       37.35       -0.70      8.45 o
  -1  11   6       18.50        0.55      8.79 o
   0  11   6       79.02       -0.06     18.99 o
   1  11   6       69.57       86.87      6.54 o
   2  11   6       16.24       16.82     12.68 o
   3  11   6      123.13      129.40      6.75 o
   4  11   6      257.19      251.40      8.78 o
   5  11   6       64.63       71.24      5.70 o
  -2  12   6       12.15        0.00      8.70 o
  -1  12   6        3.53        0.31      6.74 o
   0  12   6        4.07        0.49      2.60 o
   1  12   6        3.44        1.44      2.96 o
   2  12   6        5.94        5.03      6.91 o
   3  12   6       10.17        4.23      3.09 o
   4  12   6        0.16       -1.59      3.02 o
   5  12   6        1.72       -0.55      4.16 o
   0  13   6        0.26        0.29      3.68 o
   1  13   6        7.07        3.30      5.53 o
   2  13   6       26.09       13.05     11.65 o
   3  13   6       48.20       -1.75     19.39 o
   4  13   6        6.68        3.75      6.84 o
   5  13   6        1.13        2.02      3.61 o
  -1  -7   7       51.06       45.08     12.04 o
   0  -7   7        0.59       -0.43     10.50 o
   1  -7   7        2.27       -1.50     13.41 o
   2  -7   7        8.04        1.71      9.09 o
   3  -7   7        1.14        0.58      7.35 o
  -3  -6   7        1.16        3.15      9.49 o
  -2  -6   7        1.51       -0.15      5.79 o
  -1  -6   7        1.03       -0.73      5.05 o
   0  -6   7       49.24       64.50     10.66 o
   1  -6   7        5.89        8.60     15.28 o
   2  -6   7        0.48        0.61     14.18 o
   3  -6   7        9.14       18.10     16.81 o
   4  -6   7        2.18       -8.91     11.24 o
   5  -6   7       20.74        0.28     10.99 o
  -4  -5   7       21.18       16.66      9.98 o
  -3  -5   7       11.55       17.12      6.09 o
  -2  -5   7        2.55        3.58      4.75 o
  -1  -5   7       38.28       28.54     13.26 o
   0  -5   7      121.51      114.15     12.96 o
   1  -5   7      109.71      128.79     13.75 o
   2  -5   7       52.81       36.20     10.32 o
   3  -5   7       32.26       31.21     10.47 o
   4  -5   7       17.10       19.69     10.90 o
   5  -5   7        9.95       -0.06      9.13 o
   6  -5   7       20.51        0.24     10.96 o
  -5  -4   7       11.40        8.76      6.25 o
  -4  -4   7        6.73        2.33      7.29 o
  -3  -4   7       10.68        6.37      5.05 o
  -2  -4   7       10.40        7.44      6.00 o
  -1  -4   7       44.31       51.18      8.58 o
   0  -4   7        4.67        4.29      6.31 o
   1  -4   7        9.93        9.58      8.08 o
   2  -4   7       75.18       64.32     11.73 o
   3  -4   7       19.59       29.09     10.04 o
   4  -4   7      176.35      166.64     16.73 o
   5  -4   7       56.74        0.28     11.91 o
   6  -4   7       13.91        2.45     16.14 o
   7  -4   7       77.30       77.37     14.52 o
  -4  -3   7        9.05        6.37      6.61 o
  -3  -3   7       67.98       64.60      7.17 o
  -2  -3   7       18.53       26.03      6.16 o
  -1  -3   7       19.66       23.21      6.92 o
   0  -3   7       10.79        3.40      5.79 o
   1  -3   7       97.38       96.35     10.23 o
   2  -3   7        5.15        7.90      7.10 o
   3  -3   7      495.69      449.72     28.69 o
   4  -3   7      220.86      217.50     23.45 o
   5  -3   7       41.75       38.53     10.78 o
   6  -3   7       19.54        1.16      8.76 o
   7  -3   7      305.94      307.36     19.44 o
   8  -3   7        1.23        0.06      7.75 o
  -6  -2   7       15.34        0.61      5.76 o
  -5  -2   7       18.57       -2.08      7.78 o
  -4  -2   7        3.81        6.95      3.12 o
  -3  -2   7       79.23       75.84     10.41 o
  -2  -2   7        0.87        3.49      3.40 o
  -1  -2   7       25.55       29.61      6.16 o
   0  -2   7      181.95      173.29     11.49 o
   1  -2   7      194.69      186.66     12.47 o
   2  -2   7      440.71      411.46     24.80 o
   3  -2   7      204.85      196.47     13.61 o
   4  -2   7        4.90        6.03      7.38 o
   5  -2   7       99.60       93.83     11.82 o
   6  -2   7        4.05        1.16     11.97 o
   7  -2   7       28.28       29.34     10.23 o
   8  -2   7      109.47       95.06     13.69 o
   9  -2   7        7.53       -0.52      6.74 o
  -7  -1   7       12.80        0.28      5.73 o
  -6  -1   7       17.74        0.03      5.30 o
  -5  -1   7        4.31        0.03     10.72 o
  -4  -1   7       60.89       76.05      9.83 o
  -3  -1   7       38.92       38.96      5.57 o
  -2  -1   7       61.79       66.99     10.23 o
  -1  -1   7       22.33       38.04      6.06 o
   0  -1   7      120.20       86.47      8.82 o
   1  -1   7        0.63        1.96      3.83 o
   2  -1   7        0.08       -0.83      5.27 o
   3  -1   7       79.83       89.60     10.23 o
   4  -1   7      379.67      363.23     17.00 o
   5  -1   7      279.26      289.72     15.48 o
   6  -1   7      105.91       96.87     11.52 o
   7  -1   7       28.06       26.83      9.10 o
   8  -1   7       54.68       60.67     11.30 o
   9  -1   7       17.25       -0.95     11.02 o
  -7   0   7       11.13       -0.18      5.48 o
  -6   0   7        5.70       -0.34      6.49 o
  -5   0   7       10.62       16.05     11.73 o
  -4   0   7       13.54        9.49      6.65 o
  -3   0   7        1.06       -2.39      4.16 o
  -2   0   7      336.76      339.37     11.75 o
  -1   0   7       16.46       15.89      4.96 o
   0   0   7      113.42      124.43      8.27 o
   1   0   7       31.88       30.87      6.86 o
   2   0   7      174.11      195.22     16.67 o
   3   0   7      995.32      998.29     28.05 o
   4   0   7       37.19       41.25      8.76 o
   5   0   7        8.75       12.28      6.86 o
   6   0   7       94.69       98.80     10.26 o
   7   0   7       23.89       27.90     14.24 o
   8   0   7        7.26       10.99      7.04 o
   9   0   7        6.53        6.71     11.24 o
  10   0   7        1.12        1.29      5.42 o
  -7   1   7        5.02       -0.83      6.64 o
  -6   1   7        3.96        0.37      6.55 o
  -5   1   7       12.86       17.30     11.02 o
  -4   1   7      170.43      185.55     11.74 o
  -3   1   7        1.34        0.15      3.34 o
  -2   1   7       21.69       19.54      5.63 o
   0   1   7      345.18      379.64     13.16 o
   1   1   7       34.58       30.44     10.17 o
   2   1   7      217.57      198.56     10.95 o
   3   1   7       61.50       53.76     12.38 o
   4   1   7      407.03      376.53     15.28 o
   5   1   7       62.50       60.31      8.79 o
   6   1   7       55.25       44.41     13.14 o
   7   1   7      483.11      429.58     17.55 o
   8   1   7      148.93      130.65     11.34 o
   9   1   7        1.93        0.95      7.72 o
  10   1   7        2.09       -3.86      5.82 o
  -7   2   7       25.02       53.90     10.84 o
  -6   2   7        4.30        3.25      5.85 o
  -5   2   7        0.15        4.41      8.91 o
  -4   2   7        5.04        8.42      5.67 o
  -3   2   7      111.66      130.15      8.64 o
  -2   2   7       19.39       22.72      5.18 o
   1   2   7      351.19      329.56     12.61 o
   2   2   7       21.76       16.69      9.62 o
   3   2   7      380.75      384.29     14.12 o
   4   2   7       54.95       45.70      7.66 o
   5   2   7      155.36      143.70     10.36 o
   6   2   7      101.54      108.97      9.41 o
   7   2   7       34.49       25.97      7.35 o
   8   2   7      166.41      176.10     11.64 o
   9   2   7       34.75       27.53      8.05 o
  -7   3   7        9.31        2.11      6.61 o
  -6   3   7       15.47       20.24     12.03 o
  -5   3   7       10.01        8.33      9.74 o
  -4   3   7       37.72       40.95      6.83 o
  -3   3   7       69.70       79.67      7.60 o
  -2   3   7       89.71      117.12      6.46 o
  -1   3   7       64.15       62.80      4.90 o
   5   3   7      352.56      338.55     13.87 o
   6   3   7       13.50       11.91      6.03 o
  -7   4   7        9.22       14.82     13.29 o
  -6   4   7       79.61       80.31     15.77 o
  -5   4   7       76.99       75.63     14.64 o
  -4   4   7       68.39       82.37      7.63 o
  -3   4   7       33.96       39.39      8.48 o
  -2   4   7       90.06       92.76      6.19 o
  -1   4   7       98.20      103.80      4.90 o
  -7   5   7        4.14       20.15      6.83 o
  -6   5   7        3.39        2.91      9.06 o
  -5   5   7       22.62       29.49     10.75 o
  -4   5   7        5.79        6.28      4.62 o
  -3   5   7       66.00       69.68      5.94 o
  -2   5   7      130.42      143.83      6.34 o
  -1   5   7       86.85       98.74      4.44 o
  -7   6   7        5.64       23.92      7.78 o
  -6   6   7        4.10       10.99      6.37 o
  -5   6   7       10.00       12.65      5.73 o
  -4   6   7       83.31      108.10      7.93 o
  -3   6   7       18.39       17.18      4.47 o
  -2   6   7      369.17      386.50     13.19 o
  -1   6   7      214.88      233.96      8.19 o
   0   6   7      318.36      322.89      6.44 o
  -6   7   7       12.98       24.22      7.90 o
  -5   7   7        0.08       -3.52      4.72 o
  -4   7   7        3.89        2.30      4.26 o
  -3   7   7       41.92       41.65      5.30 o
  -2   7   7       30.43       30.63      3.86 o
  -1   7   7       50.91       48.33      3.06 o
   0   7   7        7.87       12.62      1.47 o
  -6   8   7        0.66       -2.45      5.57 o
  -5   8   7       23.20       14.88      6.37 o
  -4   8   7       24.02       19.29      5.60 o
  -3   8   7       24.47       10.34     10.57 o
  -2   8   7       21.04       15.33     11.77 o
  -1   8   7     1391.32     1431.35     26.69 o
   0   8   7       92.37       89.61      3.09 o
  -5   9   7        9.45        2.17      5.40 o
  -4   9   7       14.04       14.58      4.58 o
  -3   9   7       17.65       21.07      5.60 o
  -2   9   7       27.40       43.53      9.75 o
  -1   9   7       30.27       39.47      4.51 o
   0   9   7       12.21       12.60      7.03 o
  -4  10   7       13.26        4.55      5.78 o
  -3  10   7        7.09        4.94      3.93 o
  -2  10   7       32.03        0.15     14.88 o
  -1  10   7       12.41       11.36     13.69 o
   0  10   7       88.52       93.49     12.10 o
   1  10   7       11.61       11.46      1.24 o
   2  10   7        1.77       -7.17      4.78 o
  -3  11   7        3.04        0.09      6.71 o
  -2  11   7       54.62        0.15     10.96 o
  -1  11   7       13.72       -0.34      9.09 o
   0  11   7       31.42       -0.12      8.91 o
   1  11   7       41.12       51.26     13.02 o
   2  11   7        3.67        3.44      4.84 o
   3  11   7       12.31        9.77      2.42 o
  -2  12   7       25.15        0.06      8.08 o
  -1  12   7       24.94        0.24     10.20 o
   0  12   7       11.34        5.81      4.96 o
   1  12   7        1.61        1.29      3.11 o
   2  12   7       10.32       22.19      8.51 o
   3  12   7       13.67        2.30      7.17 o
   0  13   7       29.30       -0.86     11.61 o
   1  13   7       16.21        2.42     12.37 o
   2  13   7        2.45        0.37      7.29 o
   3  13   7        9.09       -0.86      6.40 o
  -1  -6   8        0.59       19.69      8.18 o
   0  -6   8        0.76       12.34      8.27 o
   1  -6   8       15.12       10.60     15.46 o
   2  -6   8       48.37       49.92     13.11 o
   3  -6   8      139.06      166.02     19.58 o
  -3  -5   8        0.39        4.10      4.78 o
  -2  -5   8        1.03        2.36      9.22 o
  -1  -5   8       19.55       28.27      8.12 o
   0  -5   8       11.09        1.90      8.27 o
   1  -5   8       11.75        9.98      8.21 o
   2  -5   8       32.94       48.42     15.89 o
   3  -5   8       25.63       34.02     16.08 o
   4  -5   8        0.12       13.23     12.89 o
   5  -5   8        6.07       -0.64      6.98 o
  -4  -4   8       20.29       13.08      8.85 o
  -3  -4   8        8.48        5.54      5.54 o
  -2  -4   8        0.63        7.56      5.73 o
  -1  -4   8        0.86        0.58      5.57 o
   0  -4   8       69.86       59.91     17.18 o
   1  -4   8        3.20        7.20      6.95 o
   2  -4   8        1.55        5.17      7.32 o
   3  -4   8       55.86       56.45     11.64 o
   4  -4   8       40.62       73.72     12.43 o
   5  -4   8        0.44        0.24      8.36 o
   6  -4   8        3.53       -0.46      9.16 o
  -4  -3   8       56.39       62.30     10.41 o
  -3  -3   8       35.50       42.97      6.92 o
  -2  -3   8        7.58        6.74      5.79 o
  -1  -3   8        8.07       11.48      6.28 o
   0  -3   8        1.62       -4.62      5.94 o
   1  -3   8       76.68       71.13     11.21 o
   2  -3   8       90.65       90.76     18.50 o
   3  -3   8        9.99        9.52      8.51 o
   4  -3   8      144.31      138.73     15.20 o
   5  -3   8       33.70        0.61     16.87 o
   6  -3   8       19.66        0.46     18.25 o
   7  -3   8        0.99       -3.77      8.70 o
  -3  -2   8       95.35      107.12      8.12 o
  -2  -2   8       13.17       16.11      5.94 o
  -1  -2   8       32.21       31.39      7.72 o
   0  -2   8        0.42       -2.51      3.67 o
   1  -2   8        8.68        3.80     11.42 o
   2  -2   8       92.08      101.12     11.95 o
   3  -2   8        8.48       10.96      7.84 o
   4  -2   8       36.36       32.25     10.47 o
   5  -2   8        2.07       -3.22      6.64 o
   6  -2   8       59.84       74.24     13.32 o
   7  -2   8       12.12        1.26     14.33 o
   8  -2   8       10.25        0.28      7.17 o
  -6  -1   8        0.32       -0.46      5.60 o
  -5  -1   8       73.17       73.48     10.72 o
  -2  -1   8       44.27       40.95      6.65 o
  -1  -1   8       12.08       23.09      6.46 o
   0  -1   8        5.68        5.51      5.48 o
   1  -1   8      107.46      111.33     16.61 o
   2  -1   8        9.28        8.64      6.98 o
   3  -1   8      490.05      494.16     20.41 o
   4  -1   8      363.67      382.44     18.86 o
   5  -1   8       96.63      113.31     12.50 o
   6  -1   8        4.16        4.10      6.52 o
   7  -1   8      111.73      118.06     13.94 o
   8  -1   8       38.78       -1.01      9.46 o
   9  -1   8        0.54       -0.92      6.06 o
  -6   0   8        5.16       -0.43      5.51 o
  -5   0   8       43.48        0.98     15.07 o
  -4   0   8       33.81       28.70      7.93 o
  -1   0   8       15.79       15.28      5.48 o
   0   0   8      127.66      126.97      9.99 o
   1   0   8      126.96      122.13     15.81 o
   2   0   8       10.00       19.69      7.10 o
   3   0   8       29.27       31.94      8.48 o
   4   0   8       49.18       56.11     14.58 o
   5   0   8       62.39       47.72     16.72 o
   6   0   8       37.20       34.15      9.43 o
   7   0   8       62.86       64.96     11.55 o
   8   0   8       81.77       74.43     11.95 o
   9   0   8        1.40        0.67      5.24 o
  -6   1   8       49.56       31.12      9.98 o
  -5   1   8       24.02       22.51      8.15 o
  -4   1   8      136.83      136.28     17.07 o
  -3   1   8       80.18       67.91      8.76 o
   0   1   8        1.92        6.28      7.93 o
   1   1   8      172.42      150.79     10.45 o
   2   1   8       22.58       24.01      7.20 o
   3   1   8       23.14       26.00      7.53 o
   4   1   8      801.68      749.15     24.26 o
   5   1   8      217.97      174.23     20.11 o
   6   1   8       13.87       22.54      7.90 o
   7   1   8      111.73      102.69     11.37 o
   8   1   8       26.38       30.13      9.19 o
   9   1   8        1.67       -3.15      8.76 o
  -7   2   8        5.11        5.48      8.57 o
  -6   2   8       18.58       35.34     16.63 o
  -5   2   8        9.57       10.60      6.71 o
  -4   2   8        7.14       13.90      9.83 o
  -3   2   8       15.95       23.18      9.55 o
   1   2   8       12.76       18.22      6.03 o
   2   2   8       47.27       59.48     12.50 o
   3   2   8      129.35      145.58     10.72 o
   4   2   8       86.78       81.83      9.59 o
   5   2   8      125.03      109.94     11.06 o
   6   2   8       13.99        9.40      6.52 o
   7   2   8      226.70      218.75     13.33 o
   8   2   8       44.70       46.09      9.28 o
   9   2   8        2.34        3.58      5.94 o
  10   2   8        0.55        0.86      5.08 o
  -7   3   8        0.97       18.62     16.08 o
  -6   3   8        0.33       10.81      5.73 o
  -5   3   8       50.20       58.59     10.05 o
  -4   3   8       16.84       10.04      9.92 o
  -3   3   8        7.27       15.13      7.75 o
  -2   3   8        1.21       -1.71      5.42 o
   4   3   8      345.09      363.46     15.74 o
   5   3   8       27.84       27.99      7.78 o
   6   3   8       56.77       60.03      8.91 o
   7   3   8      139.16      148.11     11.80 o
  -6   4   8        2.38       33.90      6.68 o
  -5   4   8       13.93        2.91      6.25 o
  -4   4   8        0.72       -2.11      8.18 o
  -3   4   8       55.85       62.36     10.93 o
  -2   4   8       22.15       32.06      7.50 o
  -6   5   8        5.19       13.96      7.20 o
  -5   5   8        0.53        1.07      4.29 o
  -4   5   8        8.41        6.22      8.24 o
  -3   5   8       35.71       44.07      5.67 o
  -2   5   8       37.96       43.15      8.05 o
  -1   5   8       12.87       13.32      4.69 o
  -6   6   8       32.73       37.76      9.28 o
  -5   6   8       34.97       22.60     11.64 o
  -4   6   8        8.26       13.26      8.67 o
  -3   6   8       37.13       42.45      5.45 o
  -2   6   8       77.49       88.43      5.33 o
  -1   6   8       40.60       44.99      4.99 o
  -6   7   8        3.78        7.10      8.27 o
  -5   7   8        0.02       -2.45      7.20 o
  -4   7   8        8.72        3.22      7.32 o
  -3   7   8        6.09        7.20      3.80 o
  -2   7   8       13.45        9.43      3.15 o
  -1   7   8       43.12       55.07      5.05 o
  -5   8   8        3.28        3.40      5.33 o
  -4   8   8       12.69        9.40      4.96 o
  -3   8   8       27.79       25.27      4.93 o
  -2   8   8       51.43       51.00      6.31 o
  -1   8   8       30.32       23.43      2.48 o
  -5   9   8        9.93       12.62      6.55 o
  -4   9   8       17.62       15.40      5.57 o
  -3   9   8       43.10       59.02      5.76 o
  -2   9   8       53.91       57.15      6.80 o
  -1   9   8       10.14        9.25      3.25 o
  -4  10   8        8.57       12.16      5.36 o
  -3  10   8        6.33        6.49      3.98 o
  -2  10   8       11.93       12.68      3.34 o
  -1  10   8      170.11      163.54      7.17 o
  -3  11   8       10.67        2.55      5.85 o
  -2  11   8        7.05        3.50      3.07 o
  -1  11   8        1.76        0.53      2.60 o
   0  11   8       12.52       -0.55      5.91 o
  -2  12   8        8.36       -0.21      9.43 o
  -1  12   8        2.87       -0.09      7.26 o
   0  12   8       16.43        0.52      8.97 o
   1  12   8        0.16       -0.31      6.68 o
   1  13   8       17.54       -0.03      6.40 o
   0  -5   9       13.50        9.52      8.30 o
   1  -5   9        0.61        1.99      7.59 o
   2  -5   9        0.16       -1.41     13.57 o
   3  -5   9        4.79       15.19     10.87 o
  -2  -4   9        9.03       16.60      7.93 o
  -1  -4   9        2.92        5.63      5.79 o
   0  -4   9        0.82       11.33     12.37 o
   1  -4   9        1.71        1.93      7.53 o
   2  -4   9        3.68       -3.61      6.74 o
   3  -4   9      191.34      226.48     19.67 o
   4  -4   9        7.92        4.84      9.77 o
   5  -4   9       10.25        8.15     11.67 o
  -4  -3   9        9.96        6.92      5.18 o
  -3  -3   9        0.60        3.64      4.59 o
  -2  -3   9        8.90        6.92     10.26 o
  -1  -3   9        6.70       12.80      7.17 o
   0  -3   9       10.32       12.43      7.75 o
   1  -3   9       59.00       58.87     18.62 o
   2  -3   9       14.53       17.49      9.16 o
   3  -3   9        4.07        1.68      7.56 o
   4  -3   9       33.49       26.83     10.60 o
   5  -3   9       18.61       -0.77      9.43 o
   6  -3   9       20.98        0.06     11.70 o
  -3  -2   9        8.55        9.80      5.30 o
  -2  -2   9        1.59        1.68      7.78 o
  -1  -2   9       23.13       16.05     12.13 o
   0  -2   9       97.99       82.01     11.55 o
   1  -2   9       14.86       18.50      7.96 o
   2  -2   9       85.93       73.76     12.01 o
   3  -2   9        4.88       11.64      8.51 o
   4  -2   9       51.73       52.74     20.58 o
   5  -2   9       11.99        2.82     14.24 o
   6  -2   9        7.74       -0.37      7.47 o
   7  -2   9       61.10      100.21     15.62 o
  -2  -1   9        9.24        4.32      8.51 o
  -1  -1   9       26.84       19.97     12.07 o
   0  -1   9       22.92       15.07      7.53 o
   1  -1   9        5.13        4.90      6.12 o
   2  -1   9       10.96        9.22      7.96 o
   3  -1   9       14.81       11.18     13.23 o
   4  -1   9       67.65       76.11     12.83 o
   5  -1   9        1.78        1.87      7.32 o
   6  -1   9       48.95       -0.12     11.58 o
   7  -1   9        1.17       -0.40     11.91 o
   8  -1   9        9.05       -0.58      8.94 o
  -5   0   9        7.24       10.56      6.40 o
  -1   0   9       48.36       79.51     12.68 o
   0   0   9        2.37       12.34      5.54 o
   1   0   9       15.74       21.83      7.38 o
   2   0   9      228.92      268.55     21.37 o
   3   0   9      281.12      303.13     16.59 o
   4   0   9      124.48      105.03     13.33 o
   5   0   9       22.62       19.91      9.31 o
   6   0   9       56.48       81.10     12.34 o
   7   0   9       92.18       95.66     13.08 o
   8   0   9        0.64       -0.80      7.07 o
  -6   1   9        0.39        2.05     10.50 o
  -5   1   9       17.57       28.20      7.81 o
  -4   1   9       11.44       29.34      6.95 o
   0   1   9       38.00       51.42      8.30 o
   1   1   9       61.27       95.44      9.50 o
   2   1   9       28.05       37.49     13.32 o
   3   1   9       11.22       10.20      7.47 o
   4   1   9       37.87       61.59     10.23 o
   5   1   9        0.08        3.37      6.64 o
   6   1   9       57.04       45.05     10.41 o
   7   1   9       97.52      118.06     13.14 o
   8   1   9       15.88        1.26      8.51 o
   9   1   9        6.07       -0.61      6.03 o
  -6   2   9        1.07        5.33     11.85 o
  -5   2   9       19.76       31.82      8.02 o
  -4   2   9        6.71       13.17      6.46 o
  -3   2   9        4.03       -0.86      4.93 o
   2   2   9       29.47       30.10      7.75 o
   3   2   9       11.32        4.38      9.89 o
   4   2   9       66.78       79.58     10.54 o
   5   2   9      112.98      108.51     11.67 o
   6   2   9      111.32      127.35     11.86 o
   7   2   9        5.01        7.93      7.96 o
   8   2   9       81.54       74.65     11.58 o
   9   2   9        1.87       -1.19      5.88 o
  -6   3   9        7.09       34.88      9.43 o
  -5   3   9       36.34       41.19      9.00 o
  -4   3   9       29.55       31.36      7.41 o
  -3   3   9       28.71       32.16      6.89 o
   4   3   9       50.65       51.55      9.34 o
   5   3   9       45.02       55.40      9.49 o
   6   3   9        8.73        8.64      7.35 o
   7   3   9       31.39       24.62      8.88 o
  -6   4   9       12.24       19.11      9.31 o
  -5   4   9        0.05       -0.12      8.79 o
  -4   4   9       17.95       14.61      6.86 o
  -3   4   9        4.27        7.87      4.65 o
  -2   4   9        0.78       -0.40      2.66 o
  -6   5   9        0.48        5.21      8.91 o
  -5   5   9        3.16        0.37      5.39 o
  -4   5   9        1.80       -1.71      4.41 o
  -3   5   9       24.42       42.26      5.91 o
  -2   5   9        3.32       -3.92      5.27 o
  -5   6   9       21.46       12.19      6.83 o
  -4   6   9        7.83        0.09      7.56 o
  -3   6   9       64.88       84.66      7.57 o
  -2   6   9       26.53       33.81      7.17 o
  -1   6   9       37.73       34.61      3.49 o
  -5   7   9        9.08        3.98      5.76 o
  -4   7   9       14.13        7.96      8.18 o
  -3   7   9       12.64        2.48      3.52 o
  -2   7   9      103.94      134.85      9.89 o
  -1   7   9       64.72       65.82      5.36 o
  -4   8   9       31.39       32.13      9.89 o
  -3   8   9        1.98        1.41      3.06 o
  -2   8   9      256.87      264.87     11.31 o
  -1   8   9       35.78       36.66      3.77 o
  -4   9   9        2.28        6.25      5.02 o
  -3   9   9        3.35        3.89      5.70 o
  -2   9   9       20.88       22.23      3.46 o
  -1   9   9        3.51        2.36      2.08 o
  -3  10   9       17.72        8.91      6.80 o
  -2  10   9       10.52        7.47      2.76 o
  -1  10   9       21.43       20.67      2.63 o
   1  -4  10       16.86        7.96      8.91 o
   2  -4  10        0.95        0.28     13.69 o
  -2  -3  10        0.65        2.85     10.66 o
  -1  -3  10        2.99       17.39     12.92 o
   0  -3  10        2.85        8.70      8.08 o
   1  -3  10       13.08        2.48     11.73 o
   2  -3  10       14.59        3.98      7.87 o
   3  -3  10        2.04       -7.84      8.39 o
   4  -3  10        4.28        3.71      8.79 o
   5  -3  10       16.74       27.44     13.32 o
  -2  -2  10       10.41       13.96      6.40 o
  -1  -2  10        3.51        1.78      5.70 o
   0  -2  10        7.08        3.03     13.17 o
   1  -2  10        9.52       -1.10      6.31 o
   2  -2  10        1.52        7.07     11.94 o
   3  -2  10      106.71      127.19     15.01 o
   4  -2  10        3.90        0.09      7.59 o
   5  -2  10        6.32       17.09     11.54 o
   6  -2  10       10.08        0.21     10.44 o
  -2  -1  10        5.75        1.50      6.06 o
  -1  -1  10        0.22       -0.83      5.39 o
   0  -1  10       17.18        6.40      7.72 o
   1  -1  10       32.99       34.42     10.47 o
   2  -1  10       73.92       64.66     12.59 o
   3  -1  10       39.12       43.52     10.20 o
   4  -1  10       63.00       88.76     13.32 o
   5  -1  10        3.00        2.24      7.47 o
   6  -1  10       14.41       -0.46     10.35 o
   7  -1  10       42.19        2.45     11.55 o
  -1   0  10        4.82        8.88      6.31 o
   0   0  10       52.75       69.80      9.83 o
   1   0  10       27.96       23.12     13.69 o
   2   0  10       62.60       46.65     10.66 o
   3   0  10       23.93       30.41      9.16 o
   4   0  10       59.55       41.99     19.60 o
   5   0  10        4.06        0.40     12.40 o
   6   0  10        0.89        2.05     12.71 o
   7   0  10        0.90        1.32      7.96 o
   8   0  10       12.93        0.18      9.46 o
   0   1  10        3.05       -0.24      5.48 o
   1   1  10        3.95       13.14     11.54 o
   2   1  10        7.92        9.16      7.72 o
   3   1  10      175.21      155.30     14.25 o
   4   1  10      125.11      141.67     21.54 o
   5   1  10       46.05       36.69     11.18 o
   6   1  10       30.84       -1.13     10.14 o
   7   1  10        8.42        2.14     14.82 o
   8   1  10        1.01        1.22      7.69 o
  -5   2  10       11.65       28.63      7.32 o
   2   2  10       63.46       75.07     11.09 o
   3   2  10      629.22      632.72     24.32 o
   4   2  10       33.73       43.58     15.99 o
   5   2  10        0.16       -2.33      6.74 o
   6   2  10       70.02       66.13     11.67 o
   7   2  10       28.18       -2.05      9.31 o
   8   2  10       21.72       -0.73     14.42 o
   9   2  10        0.51       -0.09      6.52 o
  -5   3  10        5.07        6.71      9.43 o
  -4   3  10        6.46        9.19      6.31 o
   5   3  10       33.82       34.09     10.29 o
   6   3  10       13.68       11.73      8.54 o
   7   3  10      114.56      123.34     13.20 o
  -5   4  10        0.95       -8.41      5.60 o
  -4   4  10        4.63        5.57      9.52 o
  -3   4  10       22.04       23.89      6.46 o
  -5   5  10        1.60        0.83      5.45 o
  -4   5  10        8.93       12.83      9.49 o
  -3   5  10        6.76       -0.28      7.53 o
  -4   6  10        0.25        3.98      4.69 o
  -3   6  10        1.56        0.24      3.74 o
  -2   6  10        4.16        1.71      3.43 o
  -4   7  10        4.55       -1.78      5.11 o
  -3   7  10       24.38       40.21      5.48 o
  -2   7  10        5.25       -0.34      4.59 o
  -4   8  10        5.98        0.34      8.82 o
  -3   8  10        2.12        1.78      6.64 o
  -2   8  10       17.44       24.56      3.67 o
  -3   9  10        7.53       -0.73      5.79 o
  -2   9  10        2.08        1.41      2.14 o
   0  -2  11        1.63      -11.57      7.72 o
   1  -2  11       12.42       26.55     10.11 o
   2  -2  11        3.34       11.76      8.70 o
   3  -2  11       48.13       72.92     12.80 o
   4  -2  11        1.46       -0.70      8.11 o
  -1  -1  11       19.44       22.08      8.67 o
   0  -1  11        5.69       -7.62      5.08 o
   1  -1  11        8.25       12.16      7.96 o
   3  -1  11       11.78       15.95     13.63 o
   4  -1  11        2.13       14.67     15.34 o
   5  -1  11       37.30       51.21     14.33 o
   0   0  11        8.63        4.29      8.08 o
   1   0  11       27.58       32.06      9.22 o
   2   0  11       29.29       27.75     14.30 o
   3   0  11       30.06       17.52      9.89 o
   4   0  11        1.69        7.53      8.79 o
   5   0  11        0.01        5.57      8.79 o
   6   0  11       41.83       -0.06     12.43 o
   1   1  11        3.21        2.82      4.07 o
   2   1  11       15.78        7.35     12.89 o
   3   1  11       11.75       19.14      8.97 o
   4   1  11        0.67       11.57      8.51 o
   5   1  11        0.10       -3.98      7.90 o
   6   1  11       11.42        2.91      9.22 o
   7   1  11       15.17        0.58      9.95 o
   3   2  11        6.20       14.94      7.66 o
   4   2  11        5.56       11.51      8.39 o
   5   2  11       10.11        0.67     14.76 o
   6   2  11       23.09        1.62     16.60 o
   7   2  11       10.51       -1.10     13.75 o
   8   2  11        0.07       -0.31      8.30 o
  -4   4  11       13.63       -0.37      5.70 o
  -4   5  11        2.57        0.31      5.63 o
  -3   6  11       16.14        1.41      5.08 o
  -3   7  11       22.22        0.52      5.70 o
   0   0  12       11.16       22.35      9.31 o
   1   0  12        8.48       20.21      9.46 o
   2   0  12        1.57        7.01      7.62 o
   3   0  12       43.33       32.74     12.46 o
   4   0  12       14.32        6.98     13.50 o
   2   1  12        9.54        3.86      8.33 o
   3   1  12        1.32        1.53     13.90 o
   4   1  12       17.32       20.82     10.81 o
   5   1  12        0.60       -2.30      7.53 o
   6   1  12        3.97       -0.15      7.84 o
   3   2  12       23.32       27.50      9.59 o
   4   2  12        1.20       16.60      8.85 o
   5   2  12       19.08       24.80     11.61 o
   6   2  12        8.54        0.89     10.93 o
 
